# Supplementary material for: Identification of hub genes and pathophysiological mechanism related to acute unilateral vestibulopathy by integrated bioinformatics analysis
Source: Front Neurol. 2022 Sep 27;13:987076. doi: 10.3389/fneur.2022.987076 (PMC9552803; doi:10.3389/fneur.2022.987076)
Supplement: Supplementary file 3 [file Data_Sheet_1.XLSX]

## Sheet: DEGs
SYMBOL	logFC	AveExpr	t	P.Value	adj.P.Val	B
UTY	0.985444	6.08333	1.61757	0.118457	0.664206	-4.47831
TMEM176B	0.982131	7.72088	2.40299	0.0241065	0.508035	-3.2939
TMEM176A	0.916029	6.70499	1.8464	0.0768503	0.618584	-4.16665
SLCO4C1	0.899498	7.77856	4.40494	0.00017833	0.238654	0.542422
DDX3Y	0.886845	5.71706	1.16957	0.253335	0.771148	-4.99095
ODF2L	0.882349	5.81048	3.57391	0.00148565	0.363869	-1.11472
IL18R1	0.86555	5.37289	2.92552	0.00726987	0.433573	-2.36246
APMAP	0.800575	8.09732	4.84962	5.6674e-05	0.212117	1.4252
KIF27	0.796797	5.36027	2.51258	0.0188928	0.4891	-3.10612
CLEC4D	0.781236	6.02349	2.9354	0.00710115	0.433573	-2.34407
SLC2A3	0.765817	9.78953	5.05909	3.30612e-05	0.155239	1.83582
MMP9	0.75539	8.28306	3.19287	0.00381786	0.407043	-1.857
GRAMD1C	0.752714	4.56752	2.079	0.0481599	0.564324	-3.82
NSUN7	0.745586	4.79045	3.14443	0.00429587	0.418058	-1.9497
MMP8	0.744353	4.87088	2.39473	0.0245493	0.508625	-3.30789
MGAM	0.737304	8.4127	3.18209	0.00391961	0.407043	-1.87767
KLRC2	0.724743	6.28145	2.05928	0.0501573	0.565336	-3.85047
GSTM4	0.724241	5.90257	2.70926	0.0120694	0.456003	-2.75844
KLRC3	0.713679	6.61132	2.37913	0.0254047	0.509776	-3.33418
IL1R2	0.707086	9.00383	2.68893	0.012649	0.456003	-2.79495
TIAM2	0.704408	5.77182	3.04642	0.0054448	0.424677	-2.13582
HSDL2	0.688387	6.76228	3.23924	0.00340864	0.407043	-1.76786
ANPEP	0.682669	9.50762	4.12222	0.000368908	0.247459	-0.02295
EIF1AY	0.681554	5.71875	0.818883	0.420684	0.8571	-5.28965
ORM1	0.677766	5.43796	1.87269	0.0729947	0.615314	-4.12891
ASPH	0.673155	8.51744	3.23559	0.0034392	0.407043	-1.77488
NQO2	0.671238	7.60015	2.93251	0.00715007	0.433573	-2.34945
CYP4F3	0.66506	8.02659	3.22945	0.00349134	0.407043	-1.78671
PTPN12	0.664576	7.5422	5.28177	1.86786e-05	0.155239	2.26738
MKNK1	0.660102	7.13392	3.55456	0.00155954	0.363869	-1.15288
SLC2A14	0.65486	10.3668	4.41124	0.000175457	0.238654	0.555009
RGS18	0.651423	8.38561	2.46783	0.0208813	0.49525	-3.18336
IRAK3	0.648359	8.42833	2.94535	0.00693502	0.433573	-2.32553
CDKL5	0.645226	4.40952	2.9241	0.00729443	0.433573	-2.3651
MCTP2	0.64263	7.52222	4.20443	0.000298726	0.247459	0.141559
CLEC12A	0.64112	8.77816	2.48702	0.020006	0.491933	-3.15033
DTHD1	0.636716	5.52161	2.98018	0.00638218	0.432507	-2.26042
IRS2	0.631162	5.98619	2.62509	0.0146443	0.479666	-2.90881
ACSL1	0.628882	9.41244	3.18468	0.00389496	0.407043	-1.87271
PGD	0.628776	7.61991	3.72571	0.00101349	0.328196	-0.814217
PLBD1	0.627484	9.63268	3.84686	0.000745397	0.305057	-0.573156
ELAPOR1	0.623879	7.05309	2.25443	0.0332927	0.531721	-3.54086
ANO10	0.623171	6.18446	4.17097	0.000325535	0.247459	0.0745946
FKBP5	0.622685	8.75263	2.58102	0.0161893	0.47999	-2.98661
CST7	0.607648	10.0564	4.43571	0.000164739	0.238654	0.603841
PYGL	0.60532	8.5365	4.6659	9.10009e-05	0.227866	1.06197
CEP78	0.603954	6.25747	3.01494	0.00587254	0.424677	-2.19516
DEFA1B	0.603043	8.76829	1.20353	0.24018	0.761668	-4.95703
DEFA1	0.603043	8.76829	1.20353	0.24018	0.761668	-4.95703
KLRD1	0.602478	8.29147	3.15274	0.00420996	0.416201	-1.93383
CDK19	0.601243	7.10287	3.26415	0.00320654	0.407043	-1.7198
ACP3	0.599908	6.49156	2.55485	0.0171778	0.48369	-3.03252
IL18RAP	0.594926	7.90799	3.12212	0.00453481	0.423746	-1.99223
SLC11A1	0.591628	9.57273	2.6443	0.014015	0.473584	-2.87469
IQGAP2	0.585162	7.55107	4.21317	0.000292097	0.247459	0.159036
RNASE1	0.578331	5.3177	3.20068	0.00374581	0.407043	-1.84202
BMX	0.576106	5.02296	2.86353	0.00841852	0.435583	-2.47727
IGLL5	0.575522	8.39573	1.71063	0.0996822	0.642554	-4.35531
ENTPD1	0.569308	8.88218	3.65223	0.00122006	0.359323	-0.959923
TXLNGY	0.567152	3.61004	1.71607	0.0986682	0.642554	-4.34796
CR1	0.564253	8.898	3.72584	0.00101316	0.328196	-0.813961
SULT1B1	0.563443	6.86893	2.16316	0.040412	0.544467	-3.68787
TNFRSF9	0.561851	7.14556	4.19436	0.000306558	0.247459	0.121398
PROK2	0.559035	9.07462	2.78417	0.0101416	0.446517	-2.62276
PTGDR	0.556919	7.38522	3.39436	0.00232528	0.387755	-1.46704
ALPL	0.55686	8.705	2.50514	0.0192107	0.4891	-3.11901
KCNE1	0.555816	4.67037	4.30972	0.000227879	0.247459	0.352157
FBXO38	0.551706	6.66462	4.07672	0.000414542	0.257728	-0.113991
ARG1	0.550487	5.72806	2.21036	0.0365748	0.534067	-3.61231
GPR141	0.549836	7.62509	2.54337	0.0176286	0.48369	-3.05256
BCL6	0.549755	10.949	3.5027	0.00177561	0.37055	-1.25491
DNAJC3	0.549521	7.14351	2.99802	0.00611554	0.428608	-2.22696
GPCPD1	0.549116	6.52554	2.76671	0.0105632	0.44785	-2.65454
KLHL2	0.547986	7.1034	2.96646	0.00659473	0.433249	-2.2861
TREML2	0.547154	8.50562	3.02853	0.00568407	0.424677	-2.16956
S100P	0.547006	6.81165	3.22522	0.00352763	0.407043	-1.79484
ADGRE3	0.545766	9.24912	3.27919	0.00309023	0.407043	-1.69075
WLS	0.544323	7.11254	2.05405	0.0506983	0.566356	-3.8585
CPD	0.537459	7.29889	2.76166	0.0106879	0.448083	-2.6637
ROCK1	0.53685	6.80814	3.30745	0.00288259	0.407043	-1.63604
CD58	0.536093	7.30685	3.16177	0.00411851	0.416201	-1.91657
HRH2	0.532506	8.22164	2.78219	0.0101885	0.446517	-2.62637
TRIOBP	0.530941	8.29599	3.94889	0.000574791	0.276814	-0.369541
ARID4A	0.529445	7.09611	3.16884	0.00404819	0.415482	-1.90304
C3AR1	0.528126	6.5179	2.39803	0.0243715	0.508035	-3.3023
MOSPD2	0.526939	7.40173	3.83749	0.000763373	0.305057	-0.591839
GCA	0.523546	9.19843	3.03998	0.0055298	0.424677	-2.14798
KIR2DS5	0.523333	5.28342	2.16557	0.0402076	0.543634	-3.68404
TMEM45B	0.523299	6.7234	2.13259	0.0430858	0.550501	-3.73624
CX3CR1	0.522766	9.9969	2.17085	0.0397624	0.541172	-3.67562
MAPK14	0.521209	8.22496	3.56569	0.00151663	0.363869	-1.13094
FPR2	0.52103	9.50602	2.63393	0.0143514	0.477075	-2.89312
B4GALT5	0.519815	7.69535	2.68467	0.0127739	0.456833	-2.8026
ANXA3	0.517483	6.67538	1.99369	0.0573386	0.581338	-3.9504
AOAH	0.516003	9.34528	3.96127	0.000556919	0.275265	-0.344818
OLFM1	0.515497	4.75599	2.71801	0.0118275	0.452116	-2.74267
TNFAIP6	0.515121	7.55581	1.40377	0.172835	0.713787	-4.74008
ACTN1	0.514306	8.83381	3.58909	0.0014301	0.363869	-1.08476
PLA2G4A	0.513354	4.51832	4.14475	0.000348197	0.247459	0.0221229
ERI1	0.512248	4.72617	2.58486	0.016049	0.479666	-2.97986
DEFA3	0.510619	8.80776	1.06512	0.297125	0.793915	-5.08991
MANSC1	0.510286	7.39497	2.23058	0.0350344	0.533933	-3.57964
CCDC82	0.509817	5.59836	2.05676	0.0504173	0.565336	-3.85434
LCP1	0.509488	10.8289	5.09239	3.03511e-05	0.155239	1.9007
LIPN	0.508494	5.64628	2.07333	0.0487267	0.564324	-3.82878
NFIL3	0.506996	7.60038	2.83443	0.00901542	0.44298	-2.53083
ADGRG3	0.506809	9.10961	2.56708	0.016709	0.480596	-3.01109
NIBAN1	0.50285	9.22896	3.83844	0.00076152	0.305057	-0.589933
ZNF33A	0.502269	7.80868	3.0684	0.00516393	0.424677	-2.09425
KIAA0825	0.502192	6.08785	1.86445	0.0741848	0.616361	-4.14078
TBXAS1	0.501198	9.73307	3.18177	0.00392263	0.407043	-1.87828
IVNS1ABP	0.500259	7.0847	3.74824	0.000957334	0.321083	-0.769466
TNFSF14	0.498383	7.38376	3.0352	0.0055937	0.424677	-2.15699
SRPK1	0.497319	6.40265	2.44636	0.0219022	0.50228	-3.22014
PRF1	0.497034	8.71285	2.23755	0.0345173	0.533933	-3.56834
FAR1	0.495464	8.00664	5.14606	2.64449e-05	0.155239	2.00504
CLEC4E	0.493897	9.14609	1.96312	0.060987	0.5904	-3.99624
FBXL5	0.493874	8.71798	3.25082	0.00331322	0.407043	-1.74554
PDK3	0.493565	6.12253	3.76027	0.000928594	0.321083	-0.745541
MME	0.490103	6.67086	1.7835	0.0867984	0.626282	-4.25538
SLC37A3	0.490028	7.69537	2.78866	0.0100357	0.445605	-2.61457
RGS9	0.487311	5.21904	4.00535	0.000497605	0.257772	-0.256718
BASP1	0.486803	8.76772	2.6201	0.0148122	0.479666	-2.91766
GMCL1	0.486204	6.57544	3.21617	0.00360658	0.407043	-1.81224
EPS15	0.485675	7.73851	3.78491	0.000872391	0.321083	-0.696546
TPR	0.482608	6.69892	3.36631	0.00249264	0.38894	-1.52172
NDEL1	0.482036	8.38379	2.65185	0.0137745	0.472886	-2.86124
HIPK3	0.481832	8.71931	3.18978	0.00384677	0.407043	-1.86293
PFKFB3	0.481502	6.67881	2.72467	0.0116465	0.452116	-2.73066
PPP4R1	0.480721	8.11472	2.89186	0.00787366	0.433675	-2.42492
CLEC12B	0.480165	6.37579	2.60747	0.0152449	0.479666	-2.94
ADGRE2	0.479038	8.36177	2.24906	0.033678	0.532673	-3.54962
RUBCNL	0.478341	6.47036	2.12617	0.0436672	0.552294	-3.74635
PPP2R5A	0.478073	8.23841	2.97084	0.0065261	0.433121	-2.2779
BTBD10	0.476842	6.39008	3.20475	0.00370875	0.407043	-1.83421
FAM126B	0.476455	8.48822	2.43027	0.0226975	0.505554	-3.2476
MAP2K4	0.475648	7.97749	3.18638	0.00387879	0.407043	-1.86944
PADI2	0.474763	7.26383	2.06672	0.0493951	0.564324	-3.83899
CCR3	0.474423	6.91868	1.81596	0.0815349	0.623662	-4.20987
TMCO3	0.474336	6.24002	3.20751	0.00368382	0.407043	-1.8289
VIM	0.472316	9.97848	4.22131	0.000286049	0.247459	0.175328
CSGALNACT2	0.472071	7.27496	3.12413	0.00451286	0.423746	-1.98842
HBZ	0.471064	5.471	1.07975	0.290686	0.790159	-5.07655
KLRF1	0.470799	5.95778	1.74091	0.0941437	0.637072	-4.31416
SH2D1B	0.470248	7.58767	1.70252	0.101212	0.644834	-4.36624
MAP3K2	0.469807	7.9801	3.55208	0.00156923	0.363869	-1.15775
CNTNAP3	0.469437	7.34112	1.57012	0.12911	0.671668	-4.53896
PLXNC1	0.467844	9.73205	3.64294	0.00124898	0.360897	-0.978327
RPS6KA1	0.467617	8.57083	3.08135	0.00500506	0.424677	-2.06971
CDA	0.466554	8.50066	1.88523	0.0712159	0.614142	-4.11078
CD14	0.465805	9.26827	3.66177	0.0011911	0.359323	-0.941043
MSN	0.465247	9.98516	3.45526	0.00199868	0.387755	-1.34799
DYSF	0.465123	7.58556	2.50209	0.0193425	0.4891	-3.12429
GAS7	0.46451	7.26014	2.45732	0.0213754	0.497219	-3.20138
UBA1	0.464443	7.38169	2.91159	0.00751421	0.433573	-2.38835
MTARC1	0.464097	7.1271	2.09239	0.0468448	0.561274	-3.79921
ERLIN1	0.463991	6.05055	2.83955	0.00890757	0.44298	-2.52142
ANKRD13A	0.463348	8.59901	3.62981	0.00129096	0.361271	-1.00431
SMAP2	0.462042	10.5713	2.7588	0.0107593	0.448233	-2.66889
APLP2	0.461851	9.21814	2.79126	0.00997514	0.443965	-2.60985
CFLAR	0.461809	11.2655	4.12362	0.000367586	0.247459	-0.0201483
PTPRJ	0.461597	8.56992	4.02746	0.000470252	0.257772	-0.212514
NLRC4	0.460435	6.07574	3.39677	0.00231146	0.387755	-1.46236
G6PD	0.45814	8.58532	2.82174	0.00928807	0.44298	-2.55411
KIF1B	0.457857	5.55642	2.88888	0.00792941	0.434172	-2.43045
CR1L	0.457766	8.0997	2.87528	0.00818838	0.434172	-2.45559
MACIR	0.457539	3.6949	3.18412	0.0039002	0.407043	-1.87377
ENPP5	0.457501	4.8733	2.21049	0.0365647	0.534067	-3.6121
OSTF1	0.456901	9.88698	3.52952	0.00166046	0.37055	-1.20218
FGFBP2	0.456869	8.50958	2.24398	0.0340458	0.533884	-3.55788
PPP1R12B	0.456056	6.97413	2.09846	0.0462585	0.559451	-3.78974
P2RY13	0.455543	9.32395	2.76282	0.0106592	0.447878	-2.6616
ZBTB7B	0.455208	8.14374	3.85326	0.000733363	0.305057	-0.560396
TBK1	0.453859	6.21545	3.48689	0.00184711	0.377671	-1.28596
STAG1	0.45373	7.04257	3.3642	0.00250568	0.38894	-1.52582
ALOX5	0.45329	8.54288	3.58383	0.00144912	0.363869	-1.09515
NUMB	0.452808	9.12527	3.40211	0.00228102	0.387755	-1.45193
C9orf72	0.451469	7.06372	2.22535	0.0354269	0.533933	-3.5881
SLC8A1	0.449732	6.41974	1.68955	0.103698	0.645889	-4.38362
IRAK4	0.448734	7.65485	3.86695	0.00070827	0.305057	-0.533105
DGAT2	0.448189	9.18547	2.94468	0.00694613	0.433573	-2.32678
MYD88	0.44717	9.45434	2.79198	0.00995834	0.443965	-2.60853
MFSD1	0.446213	8.3881	4.4261	0.000168866	0.238654	0.584677
SMURF2	0.445503	6.51668	2.94918	0.00687215	0.433573	-2.31839
MICU2	0.44485	4.96385	2.37134	0.0258422	0.510224	-3.34728
RIT1	0.444816	7.45988	3.40652	0.00225619	0.387755	-1.44332
UBR2	0.444655	9.02325	3.48628	0.00184995	0.377671	-1.28717
TGFBR3	0.444269	7.25867	2.1997	0.0374117	0.534067	-3.62947
MCEMP1	0.443647	6.83636	2.20406	0.0370669	0.534067	-3.62245
IFNAR1	0.442998	7.24313	3.19765	0.00377356	0.407043	-1.84782
SRP54	0.442582	4.85089	2.32566	0.02855	0.517699	-3.4236
HAUS4	0.442432	6.10342	1.89872	0.0693439	0.61032	-4.09118
FLOT1	0.441703	8.16827	2.84042	0.00888938	0.44298	-2.51982
CSNK1D	0.439875	8.44839	3.50664	0.00175821	0.37055	-1.24717
QPCT	0.439583	8.91356	2.48692	0.0200103	0.491933	-3.15049
RNPEP	0.4388	7.76429	2.4603	0.0212343	0.497219	-3.19628
MAN1A1	0.438787	8.29413	2.74847	0.011021	0.448907	-2.68763
CRISPLD2	0.4382	7.95354	2.28406	0.0312394	0.524255	-3.49235
GSTM1	0.438196	6.03458	2.11599	0.0446043	0.556706	-3.76234
ST3GAL4	0.43819	6.15411	3.00273	0.00604702	0.428608	-2.21812
CHMP3	0.438144	8.58222	3.65794	0.00120264	0.359323	-0.948622
CORO1C	0.438123	8.27432	2.57543	0.016396	0.47999	-2.99644
NME8	0.437774	3.73472	1.97507	0.059537	0.587343	-3.97837
TXNRD1	0.43766	7.42322	4.64092	9.70573e-05	0.227866	1.01238
LY75-CD302	0.437576	8.9949	2.92046	0.0073578	0.433573	-2.37188
HSPA1A	0.437253	7.89097	3.40212	0.00228095	0.387755	-1.4519
HNRNPH2	0.436767	7.95263	3.25392	0.00328809	0.407043	-1.73955
CASTOR3	0.436756	7.71454	3.55873	0.00154332	0.363869	-1.14466
ZFY	0.436671	5.21022	2.14568	0.0419223	0.547175	-3.71559
WASHC5	0.436511	5.79637	3.99741	0.000507803	0.257772	-0.272585
GLT1D1	0.435724	8.84732	2.54866	0.0174194	0.48369	-3.04333
NT5C2	0.435587	8.5643	2.80691	0.00961642	0.443965	-2.58125
RALGAPA2	0.43501	7.47118	2.91625	0.0074316	0.433573	-2.37969
RNF149	0.434732	9.24335	3.05647	0.0053146	0.424677	-2.11682
KLHL8	0.434471	6.01072	3.70712	0.00106226	0.33816	-0.851127
KIAA0753	0.433977	5.20259	3.505	0.00176545	0.37055	-1.2504
TAOK3	0.433677	6.63355	4.14987	0.000343652	0.247459	0.0323704
PAPOLA	0.433639	9.02345	3.3868	0.00236928	0.387755	-1.48179
ST6GALNAC3	0.43315	5.52539	2.30723	0.0297142	0.519903	-3.45415
RELL1	0.432889	8.60413	2.20556	0.0369496	0.534067	-3.62005
ECE1	0.432596	9.25469	3.57161	0.00149426	0.363869	-1.11926
VNN1	0.432546	6.20675	1.29629	0.206858	0.74216	-4.86007
AQP9	0.432385	10.8042	2.85794	0.00853027	0.437748	-2.48759
WASHC4	0.43188	7.64073	2.61157	0.015103	0.479666	-2.93274
ASNSD1	0.431794	5.3263	3.20795	0.0036798	0.407043	-1.82804
RAB19	0.430806	5.16298	3.14839	0.00425464	0.416201	-1.94213
SLC15A4	0.430444	8.9152	3.08731	0.00493349	0.424677	-2.05841
CLC	0.430324	9.25953	1.35769	0.186838	0.730847	-4.79251
GZMH	0.428685	7.41557	2.70521	0.0121827	0.456003	-2.76572
SLMAP	0.428458	5.59438	2.90981	0.00754597	0.433573	-2.39165
ATRX	0.428063	4.77435	2.30394	0.0299264	0.519903	-3.45958
ADGRE1	0.427105	7.08421	1.76885	0.0892677	0.630794	-4.27571
IL5RA	0.427034	7.20036	1.66241	0.109071	0.654434	-4.4197
ERN1	0.426371	7.78525	2.13458	0.042907	0.549713	-3.73311
RPS4Y1	0.426279	6.2527	0.896476	0.378653	0.837478	-5.23192
GNAQ	0.426029	8.10808	3.81107	0.000816364	0.319436	-0.644473
XRCC4	0.425682	5.35883	2.34281	0.0275044	0.515449	-3.39505
AGTPBP1	0.425551	7.65478	2.56167	0.0169149	0.481356	-3.02057
SIRPB1	0.425355	10.0949	2.39675	0.0244402	0.508035	-3.30447
TK2	0.425194	6.03394	2.51946	0.0186035	0.4891	-3.09419
FOLR3	0.424808	6.8502	2.33425	0.028022	0.516796	-3.40932
TMX4	0.424539	7.34917	2.22174	0.0357001	0.533933	-3.59394
ANKRD36C	0.423123	6.26283	1.512	0.143224	0.68592	-4.6113
PHC2	0.423093	7.91427	1.92257	0.0661387	0.60478	-4.05627
TMCC3	0.423065	7.54693	2.26101	0.0328266	0.530135	-3.53012
STAT5B	0.422088	8.36126	3.32769	0.00274227	0.402385	-1.59679
F5	0.421746	6.17894	2.0929	0.046795	0.561274	-3.79841
JCHAIN	0.420857	8.54779	1.05129	0.303304	0.79488	-5.10239
JADE1	0.420294	6.25393	2.25606	0.033177	0.530324	-3.53821
KCTD10	0.419761	5.81076	2.79415	0.0099079	0.443965	-2.60456
DSC2	0.419722	6.71183	1.76882	0.0892727	0.630794	-4.27576
SLCO1C1	0.417813	3.22477	2.87996	0.00809837	0.434172	-2.44694
RBPJ	0.41717	6.88073	2.76455	0.0106162	0.447878	-2.65845
PLXDC2	0.416286	8.72918	2.81402	0.00945772	0.44298	-2.56825
PHTF1	0.416192	4.25023	3.02882	0.00568008	0.424677	-2.16901
ATXN1	0.415841	7.6087	2.56936	0.0166231	0.47999	-3.0071
EPS15L1	0.415539	5.7009	2.27475	0.0318719	0.526754	-3.50764
RB1CC1	0.415338	6.58326	2.16204	0.0405071	0.544467	-3.68965
GPR65	0.414795	8.56048	2.31763	0.0290524	0.519903	-3.43693
CCDC186	0.414335	6.57246	2.4207	0.0231827	0.508035	-3.26387
MCM8	0.414161	5.47262	2.01394	0.0550308	0.576814	-3.91978
CARD6	0.412443	5.48128	2.53924	0.0177933	0.48369	-3.05976
IQGAP1	0.410814	9.60637	3.09676	0.00482212	0.424677	-2.04048
HOOK3	0.409085	5.71791	2.42501	0.0229631	0.508035	-3.25655
CYRIB	0.408423	8.42626	3.14041	0.00433804	0.419985	-1.95738
NBN	0.407864	5.93143	2.72776	0.0115636	0.451877	-2.72509
TBC1D14	0.407597	8.01811	3.33892	0.0026673	0.397598	-1.57499
RESF1	0.406611	8.67078	2.46983	0.0207884	0.494865	-3.17992
ACER3	0.406012	4.56926	2.49587	0.0196136	0.4891	-3.13504
CLEC2B	0.405413	7.82828	1.7	0.101691	0.645686	-4.36962
CMKLR1	0.405099	6.59248	2.63951	0.0141696	0.475238	-2.88322
PTS	0.404378	5.84246	2.53522	0.0179552	0.48369	-3.06677
CTSW	0.404284	8.67052	1.65284	0.111019	0.657046	-4.43231
MSRA	0.402993	6.78302	3.35693	0.00255115	0.392148	-1.53997
CDC73	0.402418	6.30697	4.04938	0.000444601	0.257772	-0.168675
ASAH1	0.401449	9.13902	2.86817	0.00832701	0.434172	-2.46872
ANXA1	0.400985	9.73683	2.57716	0.0163316	0.47999	-2.99339
ARMH2	0.400969	5.15508	2.81724	0.0093865	0.44298	-2.56235
GMFB	0.400836	5.62751	2.69726	0.0124085	0.456003	-2.78001
LPCAT1	0.400811	7.1375	2.71845	0.0118154	0.452116	-2.74187
CAP1	0.400537	10.7361	4.16484	0.000330695	0.247459	0.0623354
CCNJL	0.400537	8.24867	1.74031	0.094251	0.637072	-4.31498
PHF12	0.400429	7.83783	2.79148	0.00996991	0.443965	-2.60944
SEMA4A	0.400419	9.53915	2.69533	0.0124638	0.456003	-2.78347
RBM47	0.400379	8.59137	2.52349	0.0184354	0.487799	-3.08718
ATP6V1C1	0.399981	6.03987	2.78215	0.0101895	0.446517	-2.62644
PLEK	0.399627	8.78346	3.84014	0.000758238	0.305057	-0.586547
GLYR1	0.399622	7.81065	3.27287	0.00313863	0.407043	-1.70297
VCP	0.399586	8.26008	3.92622	0.000609015	0.285963	-0.414821
TNKS	0.399512	5.15334	2.36003	0.0264902	0.512472	-3.36627
SPATA6	0.399091	5.54785	2.16465	0.040285	0.543949	-3.68549
S100A8	0.398863	11.3181	1.99706	0.0569488	0.580995	-3.94532
PPP3CA	0.398279	8.39787	2.91717	0.00741533	0.433573	-2.37798
PPT1	0.397838	9.26499	2.42119	0.0231576	0.508035	-3.26304
ZDHHC13	0.397747	5.52994	2.94313	0.00697176	0.433573	-2.32966
ZFC3H1	0.397607	8.34596	3.03962	0.00553458	0.424677	-2.14865
C1orf21	0.397041	6.22149	1.91748	0.066811	0.60562	-4.06374
CYP27A1	0.396764	6.03481	1.88813	0.0708093	0.613796	-4.10657
RAB31	0.396269	8.78439	3.21712	0.00359827	0.407043	-1.81043
ZNF106	0.396207	7.14106	2.74614	0.0110806	0.448907	-2.69184
ZNF148	0.396173	7.78731	2.96158	0.00667192	0.433573	-2.29522
DDX59	0.395977	6.42117	3.09705	0.00481868	0.424677	-2.03992
MLF2	0.395854	8.26012	3.40377	0.00227166	0.387755	-1.44869
ERO1A	0.395552	7.8513	2.04021	0.0521579	0.570052	-3.87974
EXOC1	0.394806	7.29115	3.41133	0.00222942	0.387755	-1.43393
STEAP4	0.394751	8.98018	2.39186	0.0247046	0.508904	-3.31273
SLFN13	0.394706	6.14404	2.19646	0.0376694	0.534628	-3.63467
SORT1	0.394434	7.00473	1.34435	0.191053	0.734702	-4.80741
DOK3	0.394396	8.38293	1.84908	0.07645	0.618427	-4.16282
CLIP1	0.394345	6.4457	3.6246	0.00130798	0.361271	-1.0146
PJA2	0.394203	8.45342	3.37321	0.00245039	0.387755	-1.50827
CCL3	0.39419	6.33052	3.37702	0.00242742	0.387755	-1.50086
RNF103-CHMP3	0.393937	7.95872	3.13369	0.00440936	0.42296	-1.97019
VMP1	0.393867	10.7682	2.82186	0.00928552	0.44298	-2.5539
ITGAX	0.393719	10.0941	2.47846	0.0203919	0.491933	-3.16507
RPS6KA5	0.393661	6.70922	2.21852	0.0359459	0.534013	-3.59915
TLR2	0.393316	8.3372	1.86025	0.0747978	0.616747	-4.14682
BCL2A1	0.393266	8.68033	1.3775	0.180711	0.72491	-4.77014
ANKRD34B	0.393022	3.6304	2.81834	0.00936244	0.44298	-2.56034
STAT6	0.392646	7.71477	3.22334	0.00354391	0.407043	-1.79846
SOS2	0.392588	7.38554	2.44249	0.0220909	0.503534	-3.22675
CAMKK1	0.392293	5.44183	2.68822	0.0126697	0.456003	-2.79622
RAPGEF2	0.392291	7.26769	3.01638	0.00585233	0.424677	-2.19245
MAK	0.392149	5.97651	1.55952	0.131596	0.675469	-4.55232
PTPN22	0.391903	6.31032	2.89749	0.00776959	0.433573	-2.41451
ACVR1B	0.391177	6.13365	2.96314	0.0066472	0.433499	-2.29231
VPS8	0.391177	7.62268	2.85529	0.0085837	0.439289	-2.49247
GOLIM4	0.390258	4.42931	2.61982	0.0148216	0.479666	-2.91815
CEP192	0.389451	6.27973	2.25159	0.0334959	0.531801	-3.54549
MFN2	0.389407	7.10996	2.56248	0.0168837	0.481199	-3.01915
GK5	0.389321	6.29185	3.021	0.00578783	0.424677	-2.18376
RNASE6	0.38846	8.69425	1.49882	0.146592	0.689494	-4.62739
BAZ1A	0.388272	7.7746	2.18898	0.0382704	0.537152	-3.64667
CYRIA	0.388147	8.85735	3.22599	0.00352102	0.407043	-1.79337
RAB7A	0.388108	10.7748	3.46648	0.00194358	0.387755	-1.326
TPM3	0.387636	11.2343	4.37544	0.000192406	0.238654	0.483516
WDFY3	0.386881	6.89549	2.33683	0.0278653	0.515631	-3.40502
FGD4	0.38657	7.89334	1.82689	0.0798258	0.623662	-4.19441
CCDC126	0.386181	6.66558	3.15023	0.00423567	0.416201	-1.93861
STAM2	0.385502	6.60854	2.29348	0.0306111	0.519903	-3.47685
RAB36	0.384975	5.842	2.04862	0.0512665	0.568067	-3.86685
PFKFB2	0.384174	4.50614	2.21005	0.0365988	0.534067	-3.61281
CDC42EP3	0.383675	7.97443	2.69573	0.0124524	0.456003	-2.78276
GSTM5	0.383622	5.14154	1.86902	0.0735232	0.615746	-4.13421
RTN3	0.38304	9.57039	3.05567	0.00532483	0.424677	-2.11833
ADGRG1	0.382283	7.31191	1.50445	0.145145	0.686899	-4.62053
TRAPPC8	0.382007	7.27283	3.04011	0.00552807	0.424677	-2.14773
PDGFD	0.381934	5.29399	4.06664	0.000425385	0.257728	-0.134157
ADAM17	0.381629	6.77045	2.09294	0.0467915	0.561274	-3.79835
CNOT4	0.381586	6.59623	2.9789	0.00640172	0.432507	-2.26281
ARHGAP15	0.381472	9.50299	2.68192	0.012855	0.456833	-2.80752
AFDN	0.380702	5.1867	1.77104	0.0888943	0.630462	-4.27268
GOLGB1	0.38049	6.3298	2.40566	0.0239654	0.508035	-3.2894
ZNF33B	0.380227	7.12584	2.28268	0.0313324	0.524497	-3.49462
PDZD8	0.380118	7.28669	2.87244	0.00824338	0.434172	-2.46083
VCPKMT	0.380037	6.45137	2.05122	0.0509945	0.56645	-3.86286
CAPZB	0.379271	10.1621	4.25282	0.000263795	0.247459	0.238363
KIF21A	0.379102	4.86647	1.7113	0.0995573	0.642554	-4.35441
SDCBP	0.378924	10.691	3.54147	0.00161151	0.364667	-1.17865
RNF144B	0.378426	7.82127	2.4641	0.0210552	0.497219	-3.18975
CD93	0.378104	6.84735	2.17766	0.0391957	0.538964	-3.66476
RCHY1	0.37774	4.53326	2.24007	0.0343319	0.533933	-3.56424
PCNX1	0.377699	9.5616	2.35299	0.0269004	0.515449	-3.37804
XPO6	0.377101	8.98009	2.51818	0.0186568	0.4891	-3.0964
SPAST	0.376907	7.00027	2.86608	0.00836813	0.434172	-2.47258
ORM2	0.376781	4.71796	1.84739	0.0767029	0.618584	-4.16524
ZFYVE16	0.376476	7.10082	2.45754	0.0213651	0.497219	-3.20101
STXBP3	0.376227	7.76262	2.73747	0.011306	0.448907	-2.70754
PPP1R3B	0.376207	7.32251	2.00124	0.0564688	0.579033	-3.93901
PRKDC	0.376155	7.84537	2.39821	0.024362	0.508035	-3.30201
KREMEN1	0.375116	6.41993	2.17666	0.0392787	0.538964	-3.66636
SEC61A2	0.374854	5.44013	2.00737	0.0557706	0.577554	-3.92974
UBLCP1	0.374472	8.12063	2.39884	0.0243281	0.508035	-3.30094
GAPT	0.37434	8.66382	1.93752	0.0641965	0.59987	-4.03424
CLIP4	0.37425	4.78981	2.14866	0.0416613	0.546426	-3.71087
OSBPL8	0.374112	9.23887	3.19984	0.00375347	0.407043	-1.84363
PGM3	0.37383	4.49345	1.59441	0.12356	0.667321	-4.50808
AKAP9	0.373773	6.17829	2.45351	0.0215574	0.498078	-3.20792
LPCAT3	0.373623	7.19665	2.6118	0.0150952	0.479666	-2.93234
P2RX1	0.373123	7.88854	2.70835	0.0120946	0.456003	-2.76006
HIF1A	0.372817	8.85578	2.91237	0.00750027	0.433573	-2.38689
HERC4	0.372719	8.08489	2.35069	0.0270357	0.515449	-3.38188
IDH1	0.372535	5.86474	2.62319	0.014708	0.479666	-2.91217
KCNJ15	0.372225	9.50791	2.22273	0.0356252	0.533933	-3.59234
UBXN2B	0.371933	8.10378	2.1885	0.0383089	0.537152	-3.64743
CORO1A	0.371538	11.0132	2.98993	0.00623511	0.428967	-2.24214
CLEC1B	0.370794	4.75071	2.03527	0.0526878	0.570052	-3.8873
APH1B	0.370413	7.10021	2.81864	0.00935591	0.44298	-2.5598
GPR160	0.369957	7.19061	2.13985	0.042437	0.548556	-3.7248
ATP2B4	0.369448	8.80198	2.9735	0.00648482	0.432856	-2.27292
APC	0.36944	7.56556	2.43442	0.0224896	0.504635	-3.24052
TRIQK	0.369272	5.4646	2.1989	0.0374747	0.534314	-3.63075
GFOD1	0.36918	5.42611	2.75004	0.0109808	0.448907	-2.68479
LGR6	0.368929	5.8377	2.49619	0.0196	0.4891	-3.1345
IFRD1	0.368605	8.37336	2.08226	0.047837	0.564324	-3.81495
STRADA	0.368506	7.62745	3.58824	0.00143316	0.363869	-1.08644
PTPN2	0.368298	6.43891	1.90667	0.0682605	0.608261	-4.07957
OSGIN2	0.368203	6.97288	1.95562	0.0619125	0.592229	-4.00741
USP38	0.367967	6.63897	3.87843	0.000687877	0.305057	-0.51021
RHOA	0.367586	10.4364	3.12622	0.00448995	0.423746	-1.98442
ZNF107	0.367585	7.37789	1.48799	0.149409	0.691756	-4.64054
TREM1	0.367392	10.7538	2.0795	0.0481098	0.564324	-3.81922
SPTLC2	0.367244	7.98545	2.48358	0.0201605	0.491933	-3.15626
S100A12	0.367216	9.06435	1.24012	0.226582	0.75697	-4.91952
IKBKB	0.367215	6.86225	2.69386	0.0125062	0.456003	-2.78611
FCRL6	0.366971	7.9008	3.75405	0.000943343	0.321083	-0.75791
EXOC6	0.366898	6.58468	3.20465	0.00370964	0.407043	-1.83439
FCHO2	0.366622	5.04827	1.5498	0.133909	0.676001	-4.5645
EFHC2	0.366457	4.95882	1.24022	0.226547	0.75697	-4.91942
HCK	0.365994	9.43699	3.03732	0.00556523	0.424677	-2.15299
PADI4	0.365436	7.18426	1.89455	0.0699176	0.610503	-4.09724
PDCD6IP	0.365328	7.71662	2.61757	0.0148979	0.479666	-2.92214
CLOCK	0.364647	4.29379	1.81111	0.0823031	0.623662	-4.2167
ANKRD28	0.364565	6.32458	2.3459	0.0273198	0.515449	-3.38989
SLC25A40	0.364392	6.56114	2.4029	0.0241115	0.508035	-3.29407
KLRG1	0.364272	8.1147	1.68176	0.105218	0.649851	-4.39403
ROPN1L	0.364143	7.28173	1.68531	0.104523	0.647475	-4.38929
CHD4	0.363595	5.98259	2.94471	0.00694557	0.433573	-2.32672
SPATA5L1	0.363482	5.94688	2.44342	0.0220458	0.503115	-3.22517
ARPC2	0.363278	9.75717	3.40227	0.00228009	0.387755	-1.45161
CPNE3	0.36319	6.15174	3.25894	0.00324786	0.407043	-1.72987
RBL2	0.363112	8.89437	2.76987	0.0104855	0.44785	-2.64878
CASP8	0.362788	10.0071	3.18638	0.00387881	0.407043	-1.86945
HCLS1	0.362619	9.76847	2.30916	0.0295906	0.519903	-3.45096
N4BP2L2	0.362354	9.18706	2.04252	0.0519118	0.569514	-3.87621
NRDC	0.36225	7.22956	2.79136	0.00997263	0.443965	-2.60965
RTN4	0.362177	8.22604	2.59876	0.0155498	0.479666	-2.95537
OS9	0.362026	8.98413	2.91287	0.0074915	0.433573	-2.38598
GRAMD1A	0.361946	7.62434	2.22364	0.0355562	0.533933	-3.59087
PGLYRP1	0.361853	7.11898	1.61433	0.119159	0.664547	-4.48249
SMARCA5	0.361786	6.49586	2.21122	0.0365082	0.534067	-3.61093
GBE1	0.361385	5.23943	2.22769	0.0352509	0.533933	-3.58432
RPGR	0.361272	7.15843	1.8535	0.0757931	0.616893	-4.1565
ATP6V1B2	0.360971	9.43641	3.09786	0.00480932	0.424677	-2.03839
NKG7	0.36081	9.49525	2.39401	0.0245879	0.508625	-3.3091
DOCK11	0.360677	8.58094	3.40689	0.00225414	0.387755	-1.4426
PPP2R2B	0.360495	6.29925	2.29548	0.0304792	0.519903	-3.47356
PACSIN2	0.360471	7.93678	2.20881	0.0366951	0.534067	-3.6148
COPB2	0.359537	6.81991	3.3326	0.00270924	0.400669	-1.58726
ABTB1	0.359535	8.59596	2.38097	0.0253025	0.509776	-3.33109
MFSD14B	0.358857	8.68313	1.96913	0.0602544	0.588812	-3.98727
NOTCH2	0.358534	9.10996	2.72046	0.0117608	0.452116	-2.73826
VAMP3	0.358441	7.25405	3.09634	0.00482698	0.424677	-2.04127
TAGLN2	0.358103	10.6826	2.13741	0.0426537	0.549649	-3.72864
OSBPL2	0.357976	8.28716	3.23666	0.00343017	0.407043	-1.77282
ARFIP1	0.357868	6.90541	2.37309	0.0257434	0.510224	-3.34434
BTBD9	0.35737	7.04441	2.86697	0.0083506	0.434172	-2.47094
ME2	0.35734	8.08795	3.21768	0.00359329	0.407043	-1.80934
TM9SF2	0.356805	8.91289	2.86613	0.00836709	0.434172	-2.47248
SPART	0.356797	5.99554	2.35275	0.0269144	0.515449	-3.37844
TMOD3	0.356421	7.80283	2.82244	0.00927277	0.44298	-2.55282
ADGRE5	0.35641	10.4073	2.0985	0.0462548	0.559451	-3.78968
UBN1	0.356361	7.92374	2.17459	0.0394503	0.540046	-3.66966
VPS45	0.355186	6.20841	2.07415	0.0486439	0.564324	-3.8275
NCF2	0.355163	9.43062	2.80847	0.00958156	0.443965	-2.57841
CCDC149	0.355129	4.65191	2.18683	0.0384445	0.537152	-3.6501
KRT23	0.355008	7.28829	1.24944	0.223215	0.75496	-4.90982
GLIPR2	0.35447	9.51018	3.76064	0.000927745	0.321083	-0.744823
CLU	0.354125	6.73155	1.13455	0.267454	0.774414	-5.02505
ALDOA	0.354054	10.0885	3.34623	0.00261956	0.393604	-1.56078
ARHGAP19	0.353984	7.29447	2.70755	0.012117	0.456003	-2.7615
LARP7	0.35397	5.38437	1.77203	0.0887259	0.630462	-4.2713
SLC35E3	0.353629	6.75741	2.01219	0.055226	0.577215	-3.92243
VCL	0.353338	8.3372	1.71455	0.0989497	0.642554	-4.35001
SYNE1	0.353103	6.85641	2.35861	0.0265721	0.513454	-3.36863
SYNE2	0.353077	6.49517	2.15316	0.0412693	0.544914	-3.70373
UBR5	0.352905	5.9461	2.25638	0.033154	0.530324	-3.53768
IL12RB1	0.352748	7.76102	2.33574	0.027931	0.516338	-3.40683
PPP1R12A	0.35262	6.6491	2.32512	0.0285834	0.517699	-3.42449
CIR1	0.352547	8.62968	2.50186	0.0193527	0.4891	-3.1247
SLA	0.352454	8.73354	2.77074	0.0104644	0.44785	-2.64721
USP34	0.35238	7.52239	2.80089	0.00975302	0.443965	-2.59226
ERGIC1	0.351951	10.0055	2.19509	0.0377782	0.535052	-3.63686
CYP4F2	0.351898	6.98139	2.15343	0.041246	0.544914	-3.70331
TLR6	0.351798	8.4581	1.52724	0.139406	0.68132	-4.59254
E2F3	0.351637	5.7093	1.89604	0.0697113	0.61032	-4.09507
MOB4	0.351436	6.07306	1.99504	0.0571829	0.581338	-3.94837
ARHGAP26	0.351371	9.82627	2.60767	0.0152378	0.479666	-2.93964
OTULINL	0.351296	5.4054	1.90616	0.0683298	0.608261	-4.08032
THOC5	0.351274	7.5915	2.86085	0.00847189	0.43714	-2.48221
HEATR5A	0.351063	5.46546	2.30137	0.0300934	0.519903	-3.46383
ARID4B	0.350719	6.22049	2.50899	0.0190456	0.4891	-3.11234
RAB21	0.350557	8.06085	2.8932	0.00784873	0.433573	-2.42244
TASOR2	0.350488	3.16074	3.21567	0.00361107	0.407043	-1.81322
ATL3	0.350463	6.77559	2.5802	0.0162195	0.47999	-2.98806
PLAUR	0.35038	7.43204	2.2713	0.0321089	0.526754	-3.51328
RBM12	0.34996	8.52537	3.55907	0.00154199	0.363869	-1.14398
RALB	0.349381	8.18077	2.14692	0.0418133	0.546796	-3.71362
LIN7A	0.349353	6.67092	1.31276	0.201331	0.739592	-4.8422
HGSNAT	0.34932	7.94547	3.65083	0.0012244	0.359323	-0.96271
HSPBAP1	0.349258	6.58822	2.33308	0.0280933	0.516796	-3.41126
PXK	0.348596	8.58945	3.15134	0.00422425	0.416201	-1.93649
TRPM6	0.348368	6.25498	2.38072	0.0253162	0.509776	-3.3315
NCAPD2	0.348261	5.37727	1.64118	0.113434	0.659301	-4.44761
ARPC5	0.348189	9.28981	3.76206	0.000924416	0.321083	-0.742002
PHLDB2	0.348105	4.93375	3.01891	0.00581683	0.424677	-2.18768
GTDC1	0.347843	7.69967	2.94684	0.00691054	0.433573	-2.32275
FBXL13	0.347568	3.08267	2.5064	0.0191565	0.4891	-3.11682
CLEC7A	0.347317	10.1138	1.75279	0.0920435	0.633803	-4.29787
ECHDC3	0.347307	4.97362	1.3669	0.18397	0.728358	-4.78215
KPNA1	0.347233	7.05329	3.43279	0.00211362	0.387755	-1.39197
FGR	0.346733	9.16014	2.58121	0.0161826	0.47999	-2.98629
OLFM4	0.34668	5.22632	1.82642	0.0798979	0.623662	-4.19507
NABP1	0.346485	8.7418	2.30883	0.0296115	0.519903	-3.4515
ARL5A	0.346415	6.06304	2.30721	0.0297156	0.519903	-3.45418
ICA1	0.346165	3.59487	2.36712	0.0260825	0.511359	-3.35438
GASK1B	0.345199	6.77693	1.62103	0.117709	0.663647	-4.47383
QSOX1	0.344367	7.4213	2.46833	0.0208577	0.49525	-3.18249
HIBCH	0.344293	5.81238	2.38787	0.024922	0.509036	-3.31946
WAS	0.344187	9.10874	2.54087	0.0177281	0.48369	-3.05692
ACTN4	0.343892	9.0651	2.54498	0.0175648	0.48369	-3.04976
ELOVL4	0.343587	2.7345	2.29693	0.0303839	0.519903	-3.47117
IFT88	0.343447	4.10482	1.7693	0.0891908	0.630716	-4.27509
SNX16	0.343377	5.11769	2.11866	0.0443566	0.555774	-3.75815
CYB5R4	0.343366	8.16502	2.33702	0.0278538	0.515631	-3.40471
TMEM234	0.343292	6.31082	1.73135	0.0958636	0.639272	-4.32721
MAST3	0.343274	7.01333	1.87817	0.0722123	0.614541	-4.121
GNLY	0.343237	10.0973	1.48753	0.14953	0.691912	-4.64109
INKA2	0.342903	6.35586	1.84627	0.0768703	0.618584	-4.16684
LILRA1	0.342511	7.45378	2.79947	0.00978552	0.443965	-2.59486
HSD17B11	0.342406	9.61215	2.24293	0.0341227	0.533933	-3.5596
SLC26A8	0.342107	4.91314	1.24886	0.223421	0.75496	-4.91041
FRY	0.341977	5.89276	1.86	0.0748345	0.616747	-4.14718
CFAP45	0.341623	5.39485	2.10163	0.0459553	0.559451	-3.78479
RBM25	0.341352	6.7001	2.03974	0.0522084	0.570052	-3.88047
ZNF75D	0.341283	4.8699	2.19228	0.0380041	0.535614	-3.64138
PTTG2	0.34108	5.65321	2.16701	0.0400856	0.543601	-3.68174
TOPBP1	0.340806	6.75336	2.90409	0.00764909	0.433573	-2.40228
ARHGAP12	0.340754	6.60239	1.78736	0.0861581	0.626282	-4.25
HAL	0.340626	8.12167	1.81393	0.0818549	0.623662	-4.21272
GZMB	0.340445	8.6675	2.71743	0.0118433	0.452116	-2.74371
CERT1	0.340204	7.42957	2.61104	0.0151214	0.479666	-2.93369
KIN	0.340063	5.64925	2.27521	0.0318399	0.526754	-3.50687
IGFBP7	0.339933	7.27327	2.41281	0.0235904	0.508035	-3.27727
MPZL1	0.339285	7.39962	1.27851	0.212953	0.747915	-4.87913
MAPK1	0.339246	9.41752	3.20586	0.00369866	0.407043	-1.83206
ERP44	0.339181	7.5967	2.53882	0.0178105	0.48369	-3.06051
DHRS7	0.339004	8.22782	2.88026	0.00809255	0.434172	-2.44638
VPREB1	0.338994	4.97726	3.25852	0.00325117	0.407043	-1.73067
PHF3	0.338889	7.96821	2.33241	0.0281345	0.517046	-3.41238
IRF2BPL	0.338796	5.38587	1.67886	0.105787	0.649851	-4.39789
ZNF281	0.338548	7.39297	2.60956	0.0151722	0.479666	-2.93629
CYBC1	0.338289	8.96836	2.39976	0.0242791	0.508035	-3.29939
XRCC5	0.338012	8.00386	3.41508	0.00220871	0.387755	-1.42659
SVIL	0.337985	6.80353	2.25807	0.0330344	0.530135	-3.53493
CCND3	0.337856	9.54964	2.93459	0.00711481	0.433573	-2.34558
MYOM2	0.337789	6.43303	0.68564	0.499325	0.886733	-5.37725
SERPINB1	0.337018	8.27106	2.64657	0.0139422	0.473584	-2.87064
AVL9	0.336789	6.44177	2.76748	0.0105442	0.44785	-2.65314
TXNDC5	0.336726	6.62993	1.59066	0.124406	0.667321	-4.51289
TOP2B	0.33651	6.91952	2.17996	0.0390061	0.538685	-3.66109
SLC49A4	0.33651	8.04861	2.59505	0.0156816	0.479666	-2.96191
SLC35F5	0.336164	5.98478	2.0679	0.0492748	0.564324	-3.83717
DHRS13	0.335938	7.36915	2.02782	0.053496	0.570633	-3.89867
BNC2	0.335806	4.61811	1.88698	0.0709695	0.614142	-4.10823
FUT10	0.335764	5.98915	2.63823	0.0142109	0.475773	-2.88548
C5AR1	0.335732	9.73393	2.57132	0.0165492	0.47999	-3.00365
WARS1	0.335674	8.66429	1.3173	0.199829	0.73937	-4.83725
SPOPL	0.335631	7.70009	2.34684	0.0272637	0.515449	-3.38832
MXD1	0.335452	10.6219	2.5913	0.0158158	0.479666	-2.96852
UBL3	0.335331	7.28455	2.79962	0.0097819	0.443965	-2.59457
PARP8	0.335267	10.0186	2.84959	0.00869962	0.442808	-2.50296
ARL3	0.33507	6.32668	3.03613	0.00558119	0.424677	-2.15523
NXPE3	0.335026	5.44079	2.40578	0.0239592	0.508035	-3.2892
ELMO1	0.334864	8.37224	2.61779	0.0148903	0.479666	-2.92174
BHLHE40	0.334817	8.14054	2.99921	0.00609824	0.428608	-2.22473
NEDD9	0.334648	8.17677	1.65036	0.111529	0.657046	-4.43557
RAB27A	0.333837	7.7942	3.11441	0.00462044	0.424677	-2.00692
RNF167	0.333675	7.13074	3.10756	0.00469769	0.424677	-2.01994
MOB3A	0.333513	9.89045	2.47706	0.0204557	0.491933	-3.16748
LINGO4	0.333495	5.01926	2.51608	0.0187453	0.4891	-3.10006
TLR8	0.333487	8.18374	2.12539	0.0437383	0.552771	-3.74757
CNTNAP3B	0.333364	6.39957	1.29372	0.207728	0.743763	-4.86283
CNEP1R1	0.33282	6.77289	1.98618	0.0582172	0.584308	-3.96171
SH2B2	0.332749	5.80853	1.8314	0.0791283	0.623001	-4.18801
ELMO2	0.33245	7.51881	2.53664	0.017898	0.48369	-3.0643
ARSG	0.332426	6.51675	2.57258	0.0165021	0.47999	-3.00144
SPAG9	0.332274	8.03539	2.29743	0.0303506	0.519903	-3.47033
PLCG2	0.332193	7.69553	2.17253	0.0396222	0.540046	-3.67294
AFMID	0.332117	4.20208	2.59626	0.0156386	0.479666	-2.95978
PRKAR1A	0.33185	8.74727	2.40423	0.0240411	0.508035	-3.29182
CLP1	0.331797	5.41238	2.99853	0.00610818	0.428608	-2.22601
MINDY2	0.331349	4.7398	1.76538	0.0898618	0.631924	-4.28052
CASP2	0.331124	7.85789	3.38634	0.00237202	0.387755	-1.4827
SLCO2B1	0.330699	4.04658	3.06107	0.00525599	0.424677	-2.10812
ICAM3	0.330583	9.14411	2.3182	0.0290163	0.519903	-3.43598
SIRPD	0.329895	7.49095	2.64249	0.0140732	0.473584	-2.87791
FSHR	0.329731	3.21846	2.2075	0.0367979	0.534067	-3.61692
CPQ	0.329555	7.93724	2.02287	0.0540391	0.572235	-3.90622
KIF5B	0.329453	7.30249	3.04669	0.00544128	0.424677	-2.13531
TXN	0.32942	8.03765	1.70674	0.100413	0.64293	-4.36055
CASP3	0.329193	7.06275	2.65349	0.0137228	0.472886	-2.85832
MICU1	0.328988	6.82132	2.29162	0.0307343	0.520985	-3.47992
KDM4D	0.328937	2.41347	2.18471	0.0386167	0.537152	-3.65349
CD244	0.328903	6.77884	2.51017	0.0189956	0.4891	-3.11031
TLE4	0.328788	8.4739	2.4552	0.0214765	0.497384	-3.20502
CD47	0.328787	8.55494	2.08547	0.0475204	0.564324	-3.80996
RTF2	0.328755	7.87011	2.20307	0.037145	0.534067	-3.62405
TNPO3	0.3285	7.46903	2.77733	0.0103047	0.447313	-2.63522
ERGIC2	0.328286	6.25017	1.67915	0.10573	0.649851	-4.3975
ZNF587	0.327646	7.51913	2.71315	0.0119613	0.454948	-2.75144
DNAI3	0.32721	2.61153	2.04896	0.0512307	0.568067	-3.86632
CXCL16	0.327205	7.85239	1.46466	0.155627	0.70027	-4.66859
EGLN1	0.326879	7.81427	2.2719	0.0320678	0.526754	-3.51231
CWC22	0.326819	7.09732	2.23597	0.0346337	0.533933	-3.5709
LRRFIP1	0.326718	8.15569	2.62587	0.0146184	0.479666	-2.90743
SLC16A4	0.326673	4.38032	3.22706	0.00351183	0.407043	-1.79131
PAPSS1	0.326593	6.86825	1.99166	0.0575747	0.581338	-3.95345
LTF	0.326363	6.79879	1.15801	0.257935	0.771415	-5.00231
IST1	0.326214	8.36956	2.92923	0.00720612	0.433573	-2.35556
NFAT5	0.326143	7.45142	2.69428	0.0124939	0.456003	-2.78535
RAB2A	0.326097	8.24036	3.26735	0.00318151	0.407043	-1.71364
FPR1	0.325883	11.322	2.70681	0.0121378	0.456003	-2.76284
MIER1	0.325533	7.39338	2.21055	0.0365596	0.534067	-3.612
CRIPT	0.325438	7.41659	2.35089	0.0270243	0.515449	-3.38156
SNX27	0.325385	8.32636	2.52423	0.0184048	0.487799	-3.08589
TVP23C	0.325294	7.46213	3.41697	0.00219837	0.387755	-1.4229
TPPP2	0.325121	5.17157	2.47843	0.0203936	0.491933	-3.16513
PCYT1A	0.32508	7.72421	2.8376	0.00894844	0.44298	-2.525
STK10	0.324835	10.133	2.99136	0.00621389	0.428967	-2.23947
ATP2A2	0.324805	6.88856	2.42269	0.023081	0.508035	-3.26049
GRN	0.324435	9.24301	2.0724	0.0488201	0.564324	-3.83021
DUSP1	0.324208	9.85099	1.70843	0.100096	0.642554	-4.35828
P4HA1	0.324097	5.82794	2.5014	0.0193726	0.4891	-3.12549
SUPT20H	0.324079	8.2582	2.6563	0.0136347	0.472886	-2.85331
RNF24	0.324026	9.13499	2.27322	0.0319767	0.526754	-3.51014
RBM5	0.32394	9.06572	2.62162	0.0147609	0.479666	-2.91496
GPATCH8	0.323884	7.46249	2.91678	0.00742237	0.433573	-2.37872
PPP2CA	0.323694	8.27054	3.30563	0.00289559	0.407043	-1.63958
IL13RA1	0.32366	8.4887	1.63153	0.115464	0.660408	-4.46019
PHF20	0.323581	7.59255	3.08531	0.00495747	0.424677	-2.06221
VNN2	0.323359	10.934	1.87203	0.0730895	0.615314	-4.12986
ACOX1	0.323231	7.8279	2.32885	0.0283528	0.517171	-3.4183
TAF1B	0.323126	3.91668	1.80474	0.0833215	0.624141	-4.22566
KAT6A	0.323074	7.75916	2.58636	0.0159944	0.479666	-2.97722
SGMS2	0.322862	4.71405	1.90825	0.0680467	0.60799	-4.07726
TASOR	0.322691	6.86548	2.30654	0.0297586	0.519903	-3.45529
PTEN	0.322234	10.3373	2.80748	0.0096036	0.443965	-2.58021
PNPLA1	0.322118	5.99998	1.30624	0.203503	0.739592	-4.84929
WDR35	0.322098	3.94783	2.40633	0.0239299	0.508035	-3.28826
NECTIN2	0.321972	5.76272	2.40515	0.0239924	0.508035	-3.29026
AP3S2	0.321938	7.63046	3.50998	0.00174362	0.37055	-1.24061
PTPN6	0.321663	9.04065	2.40676	0.0239075	0.508035	-3.28754
CTNNA1	0.321446	6.81246	2.63121	0.0144411	0.479173	-2.89796
ALOX5AP	0.321208	11.5334	2.04768	0.0513659	0.568067	-3.8683
RP2	0.321009	8.24557	2.58409	0.0160769	0.479666	-2.98121
MYO1F	0.320834	11.0254	2.69243	0.0125473	0.456003	-2.78867
CLASP1	0.320617	6.47215	2.97258	0.00649907	0.432856	-2.27464
MCOLN2	0.320602	4.73568	1.49499	0.147584	0.690049	-4.63205
FOXN2	0.320421	7.88271	3.06557	0.00519926	0.424677	-2.0996
OR13J1	0.32039	4.06375	3.16288	0.00410734	0.416201	-1.91444
SLC35A1	0.320386	6.14828	2.51501	0.0187901	0.4891	-3.10191
TDP2	0.320319	7.73762	2.5694	0.0166214	0.47999	-3.00702
TSPAN2	0.320272	7.64547	1.62524	0.116805	0.662987	-4.46837
STRN	0.32011	7.26258	3.03674	0.00557299	0.424677	-2.15408
APBB1IP	0.320055	9.25222	2.97611	0.00644448	0.432856	-2.26803
KAT7	0.319833	6.86122	2.55604	0.0171316	0.48369	-3.03043
ATP11B	0.319663	6.8822	3.07529	0.00507886	0.424677	-2.08121
TXNIP	0.319002	11.2879	3.52129	0.00169498	0.37055	-1.21837
MBOAT1	0.318857	8.3151	2.68179	0.0128589	0.456833	-2.80776
ZWILCH	0.318683	2.96961	2.3442	0.0274213	0.515449	-3.39273
SNX6	0.318585	7.73768	2.69078	0.0125953	0.456003	-2.79164
RIC1	0.318475	6.69624	2.5991	0.0155381	0.479666	-2.95478
CMTM2	0.31844	7.38289	1.75922	0.090923	0.633306	-4.28901
BCAS3	0.318348	5.56923	2.11765	0.04445	0.556203	-3.75973
ELF2	0.318302	7.84476	2.32704	0.0284649	0.517699	-3.42132
CTSE	0.317851	7.04276	0.903936	0.374761	0.835483	-5.22611
SNX2	0.317758	8.32971	1.61835	0.118288	0.664206	-4.4773
ARCN1	0.31753	7.9334	2.87278	0.00823681	0.434172	-2.4602
FAR2	0.317349	7.42536	1.81928	0.0810116	0.623662	-4.20518
ZNF207	0.317196	9.13542	3.42551	0.00215226	0.387755	-1.40622
CCL4L2	0.317146	6.5018	2.78176	0.0101989	0.446517	-2.62716
LSP1	0.31704	9.96835	2.83009	0.00910777	0.44298	-2.53879
DNAJC13	0.316963	6.67972	2.46233	0.0211383	0.497219	-3.19279
ABHD2	0.316869	9.70817	3.02769	0.0056955	0.424677	-2.17114
IGF2R	0.316726	8.75161	1.78671	0.0862652	0.626282	-4.2509
ZEB1	0.316725	7.29383	2.29776	0.0303291	0.519903	-3.46979
GLB1	0.316087	7.69849	2.46213	0.0211479	0.497219	-3.19314
APOBEC3B	0.31603	8.04451	1.73219	0.0957106	0.638819	-4.32606
PRKAA1	0.315329	8.87923	3.43139	0.002121	0.387755	-1.39471
NSMAF	0.315111	8.39996	1.91633	0.0669648	0.605927	-4.06544
C21orf140	0.314869	5.183	2.34225	0.0275382	0.515449	-3.39599
AGO3	0.314808	7.27966	2.26052	0.0328612	0.530135	-3.53093
LDHA	0.314368	8.49672	2.19762	0.0375763	0.534628	-3.6328
KATNBL1	0.314362	6.44303	1.68258	0.105056	0.649065	-4.39293
USO1	0.31434	8.07376	2.4788	0.0203766	0.491933	-3.16449
TM9SF3	0.313893	5.71554	2.53285	0.0180516	0.483768	-3.07091
SLC9A8	0.313858	8.37671	2.37004	0.025916	0.510224	-3.34946
GLIPR1	0.313632	10.1306	2.49702	0.0195633	0.4891	-3.13306
OXSR1	0.313492	8.35392	2.92522	0.00727505	0.433573	-2.36302
RO60	0.313311	6.31095	1.90803	0.0680759	0.60799	-4.07758
LILRB2	0.313285	9.37979	2.27343	0.0319624	0.526754	-3.5098
CHST11	0.31298	10.3002	3.15636	0.00417303	0.416201	-1.92691
TMLHE	0.312797	7.2092	2.80857	0.00957921	0.443965	-2.57822
DOCK2	0.312718	9.26886	2.9256	0.00726849	0.433573	-2.36231
NCOA1	0.31268	8.20895	2.89485	0.00781828	0.433573	-2.4194
SORD	0.312446	6.40284	2.22975	0.0350961	0.533933	-3.58098
SH3GLB1	0.312347	7.87406	1.92754	0.0654875	0.603959	-4.04896
MGAT4A	0.312267	7.54161	1.59466	0.123505	0.667321	-4.50777
F13A1	0.312167	7.45308	1.15787	0.257991	0.771415	-5.00245
ARHGAP25	0.312024	9.71866	2.77574	0.0103432	0.447617	-2.63812
SLC22A15	0.31189	7.65887	1.98971	0.0578028	0.582119	-3.95639
ZNF595	0.311848	6.85755	2.09857	0.0462479	0.559451	-3.78957
RB1	0.311817	7.4998	2.42035	0.0232009	0.508035	-3.26447
PYROXD1	0.311774	5.25049	1.77113	0.0888801	0.630462	-4.27256
IDI1	0.311598	6.58365	2.17269	0.0396091	0.540046	-3.6727
MAP3K20	0.311504	5.34223	2.53477	0.0179737	0.48369	-3.06756
ST8SIA4	0.31129	9.66728	2.19216	0.0380137	0.535614	-3.64157
FAM172A	0.311275	6.55293	2.76766	0.0105396	0.44785	-2.6528
RGS2	0.311186	10.3947	1.70673	0.100414	0.64293	-4.36056
SEPTIN8	0.310674	5.00357	2.81996	0.00932698	0.44298	-2.55738
ANKRD50	0.310593	4.75291	2.12049	0.0441879	0.555288	-3.75528
STXBP5	0.310568	7.35892	1.99214	0.0575194	0.581338	-3.95274
SLC6A6	0.310552	9.8524	2.7706	0.0104678	0.44785	-2.64746
AGO4	0.310426	8.11616	2.34407	0.027429	0.515449	-3.39294
ENPP4	0.310412	5.75966	1.60284	0.121683	0.667236	-4.49729
SYTL3	0.310255	7.22174	2.63727	0.0142422	0.475953	-2.88718
DPY19L3	0.310239	5.05156	1.8068	0.082991	0.623662	-4.22277
PHIP	0.310146	7.79277	1.92972	0.065204	0.603959	-4.04575
LRRK2	0.310139	9.34318	2.53125	0.0181167	0.484713	-3.07369
ACAP2	0.309799	7.6133	2.55417	0.017204	0.48369	-3.0337
CXCR1	0.309714	10.0424	1.78905	0.0858775	0.626282	-4.24763
ACTR1A	0.30944	7.9065	3.02673	0.00570864	0.424677	-2.17295
BCAP31	0.309354	8.41993	2.9663	0.00659723	0.433249	-2.28639
NLRP12	0.308772	7.68394	1.67278	0.106992	0.651962	-4.40597
CD55	0.308757	11.1773	2.50713	0.0191255	0.4891	-3.11557
ACAD8	0.308723	5.66845	2.44822	0.021812	0.500823	-3.21696
MYH9	0.307874	8.63016	2.09611	0.0464843	0.561098	-3.7934
AKAP13	0.307777	8.51393	2.32997	0.0282843	0.517171	-3.41645
NCKAP1L	0.307497	7.99331	2.45951	0.0212717	0.497219	-3.19764
DHCR24	0.307099	4.90654	2.84192	0.00885804	0.44298	-2.51706
XAGE2	0.307023	3.42307	3.75456	0.000942136	0.321083	-0.756905
TAPT1	0.307002	6.49543	2.02743	0.0535378	0.570685	-3.89926
STK17A	0.306646	8.13012	1.94121	0.0637249	0.59861	-4.02878
AUTS2	0.306579	6.51466	1.46293	0.156096	0.700638	-4.67066
NOMO2	0.306524	7.91872	2.47763	0.0204297	0.491933	-3.1665
DPF2	0.306454	8.38721	3.04136	0.00551149	0.424677	-2.14537
ACTR2	0.306312	9.89887	2.91058	0.00753225	0.433573	-2.39022
ZBTB47	0.306228	5.02237	2.83182	0.00907096	0.44298	-2.53563
RMDN2	0.30622	4.02475	1.78392	0.0867281	0.626282	-4.25479
ARHGDIB	0.305849	10.3555	3.46378	0.00195671	0.387755	-1.3313
GNAI2	0.305728	10.2149	3.13327	0.00441381	0.42296	-1.97098
RAF1	0.305684	7.63396	2.10971	0.0451904	0.558982	-3.77217
CD63	0.305648	8.15108	2.86793	0.00833174	0.434172	-2.46917
CEMIP2	0.305643	7.44196	2.35494	0.0267864	0.515449	-3.37479
PLAA	0.305618	5.7388	1.66039	0.109479	0.654603	-4.42237
PGLYRP4	0.305585	5.40473	2.63574	0.0142923	0.475953	-2.88991
RNASE3	0.305536	6.27651	1.69818	0.102038	0.645706	-4.37206
KMT5B	0.305456	7.27636	2.97278	0.00649603	0.432856	-2.27428
TLR4	0.304955	9.3502	2.05162	0.050952	0.56645	-3.86224
MEF2A	0.304567	8.21306	2.67023	0.0132053	0.46446	-2.82843
UCHL5	0.304555	6.90342	1.81232	0.082111	0.623662	-4.215
DGLUCY	0.304378	7.00842	2.3333	0.0280798	0.516796	-3.41089
KRAS	0.304317	6.85886	2.69587	0.0124482	0.456003	-2.7825
B3GNT2	0.304187	6.64873	2.7577	0.010787	0.448233	-2.6709
SERPINA1	0.30418	10.1345	2.1666	0.0401205	0.543634	-3.6824
C4BPA	0.303982	5.34676	0.390313	0.699651	0.941249	-5.51776
RUFY2	0.303768	6.44369	1.92617	0.0656666	0.603959	-4.05098
SIGLEC10	0.303143	8.04051	2.2483	0.0337331	0.532673	-3.55086
NEMF	0.303101	5.66349	2.23241	0.0348976	0.533933	-3.57667
PALLD	0.303032	4.44949	2.62063	0.0147941	0.479666	-2.91671
RHD	0.302915	5.3461	1.33602	0.193722	0.736651	-4.81665
ATF7IP	0.302752	8.77583	2.01287	0.0551506	0.577069	-3.92141
ZBTB38	0.302737	7.60382	1.85383	0.0757439	0.616893	-4.15603
GALNT14	0.30252	4.82071	1.99448	0.0572475	0.581338	-3.94921
RAP1A	0.302488	8.47544	2.39772	0.0243882	0.508035	-3.30283
VRK2	0.302442	6.07125	1.83575	0.0784624	0.621785	-4.18183
ITGAL	0.302334	8.31803	2.22164	0.0357082	0.533933	-3.59411
CCPG1	0.30225	7.06607	1.68028	0.105508	0.649851	-4.396
CDC42SE1	0.302071	10.25	2.4962	0.0195992	0.4891	-3.13447
KLHL7	0.301966	3.86877	1.86706	0.0738059	0.616172	-4.13702
PGAM1	0.301895	8.28226	2.68809	0.0126735	0.456003	-2.79646
SLC16A3	0.301646	8.42178	1.9074	0.0681613	0.608261	-4.0785
CCDC96	0.301516	3.93201	2.5223	0.0184851	0.48794	-3.08926
SELPLG	0.301352	10.695	2.62376	0.014689	0.479666	-2.91117
TXNDC12	0.3013	8.18118	2.24156	0.0342229	0.533933	-3.56182
CNN2	0.301214	9.52341	2.50986	0.0190085	0.4891	-3.11083
PITPNB	0.301081	7.46886	3.29811	0.00294969	0.407043	-1.65414
SLC24A4	0.301014	6.50567	1.67013	0.107519	0.651992	-4.40949
RLF	0.300888	7.03442	3.01681	0.00584627	0.424677	-2.19164
PARP4	0.300549	7.79984	2.30478	0.0298723	0.519903	-3.4582
BMPR1A	0.300466	4.84891	1.66383	0.108784	0.654434	-4.41783
YIPF4	0.300445	7.41503	2.38813	0.0249078	0.509036	-3.31902
SCPEP1	0.300166	7.71274	2.6516	0.0137825	0.472886	-2.86169
PRDM1	0.300109	9.45869	2.45519	0.0214769	0.497384	-3.20503
JPT1	0.300078	8.6091	2.14466	0.0420114	0.547772	-3.71719
CYTH4	0.299892	9.58571	1.70272	0.101175	0.644813	-4.36597
NOTCH2NLA	0.29985	9.31566	2.43327	0.0225471	0.504635	-3.24248
PHAF1	0.299813	6.4203	2.39873	0.0243338	0.508035	-3.30111
ZNF182	0.299784	6.3851	2.42542	0.0229424	0.508035	-3.25585
MTHFS	0.299663	6.34832	1.50887	0.144017	0.68592	-4.61513
VIM-AS1	0.299663	6.97425	2.21234	0.0364211	0.534067	-3.60912
VPS50	0.299569	4.72424	1.68551	0.104484	0.647447	-4.38902
USP45	0.299494	3.16088	1.81312	0.0819846	0.623662	-4.21388
ENO1	0.299133	9.23197	2.06639	0.0494285	0.564324	-3.8395
IRAG2	0.299066	9.13713	2.74277	0.0111678	0.448907	-2.69795
RILPL2	0.298873	7.72472	2.29739	0.0303535	0.519903	-3.4704
UBA3	0.298871	8.74586	3.03383	0.00561211	0.424677	-2.15957
CALCOCO1	0.298724	7.91844	2.14449	0.0420264	0.547772	-3.71746
ANKRD36B	0.298693	7.86937	1.60558	0.121077	0.667236	-4.49377
FHIP2A	0.298683	7.70371	2.11416	0.0447739	0.556706	-3.7652
TMF1	0.298449	6.7836	1.7855	0.0864649	0.626282	-4.25258
CCNG2	0.298423	8.55958	2.16183	0.0405251	0.544467	-3.68998
TMEM30A	0.298418	7.78524	2.37531	0.0256188	0.510224	-3.34062
SLC39A2	0.298207	4.14617	2.08001	0.048059	0.564324	-3.81842
CMTM6	0.298031	8.34551	2.10763	0.0453864	0.558982	-3.77542
SERPINB10	0.298026	4.32195	1.94342	0.0634439	0.598194	-4.02551
GSTM2	0.297979	6.72494	1.67592	0.106367	0.651195	-4.4018
USP47	0.297383	7.57179	1.59181	0.124146	0.667321	-4.51141
CAMKK2	0.297292	7.46153	1.75343	0.0919321	0.633803	-4.29699
NIN	0.297278	8.00631	1.59503	0.123423	0.667321	-4.5073
AREL1	0.296796	8.31007	2.68841	0.0126644	0.456003	-2.7959
RLIM	0.296695	6.43959	2.6428	0.0140632	0.473584	-2.87736
KATNAL1	0.296476	5.12382	2.28437	0.0312183	0.524255	-3.49184
CELF2	0.296094	10.6731	3.27171	0.00314758	0.407043	-1.70521
FIG4	0.296012	6.47416	2.52738	0.018275	0.487558	-3.08042
MAP2K6	0.295825	6.33119	2.1574	0.0409041	0.544914	-3.69702
COP1	0.295771	7.76874	2.00088	0.0565099	0.579033	-3.93955
GPRC5D	0.295709	4.46619	1.38407	0.178717	0.721898	-4.76268
LBR	0.295335	8.75187	2.34799	0.0271954	0.515449	-3.38639
TMEM38A	0.295157	4.58466	2.26393	0.0326215	0.530135	-3.52535
SNORD89	0.294746	8.21437	2.0686	0.0492036	0.564324	-3.83608
HNRNPU	0.294745	9.52889	2.08869	0.0472046	0.563993	-3.80495
KLKB1	0.294691	3.95286	1.52805	0.139205	0.680995	-4.59154
TSPAN14	0.294655	7.90806	2.24988	0.0336192	0.532673	-3.54829
SKAP2	0.294374	7.41598	1.46927	0.154383	0.698623	-4.66308
TBL1X	0.294141	7.86742	2.24711	0.0338188	0.532874	-3.55279
ATG13	0.293916	7.82776	2.65104	0.0138002	0.472886	-2.86269
DNASE1L3	0.293819	5.4921	2.56605	0.0167479	0.480976	-3.01289
CTBP2	0.29379	7.1078	2.69549	0.0124591	0.456003	-2.78318
MPP7	0.293771	8.189	2.33119	0.0282093	0.517171	-3.41441
SUCLG1	0.293759	6.20869	1.88293	0.0715384	0.614142	-4.1141
COQ10B	0.293378	7.14825	2.25937	0.0329425	0.530135	-3.53281
GGH	0.293038	3.71368	2.91483	0.00745661	0.433573	-2.38232
RICTOR	0.292917	8.0322	2.01517	0.0548925	0.576814	-3.91791
CTSD	0.292786	9.00617	2.18138	0.0388893	0.538443	-3.65882
CREB5	0.292774	10.7502	1.80547	0.0832044	0.623851	-4.22464
ZYG11A	0.292697	3.38649	2.71768	0.0118366	0.452116	-2.74327
AMPD2	0.292665	7.96279	2.1478	0.0417363	0.546646	-3.71223
PXN	0.292593	8.84595	2.28913	0.0308996	0.522843	-3.48401
MBD2	0.292489	9.14493	2.38049	0.0253292	0.509776	-3.3319
C1RL	0.292423	8.29241	2.12021	0.0442137	0.555288	-3.75572
SESN1	0.292194	6.1652	1.56647	0.129962	0.671755	-4.54357
PSTPIP2	0.292189	7.10516	1.70451	0.100834	0.644612	-4.36356
ANG	0.292166	4.72157	1.99565	0.0571126	0.581338	-3.94745
NCLN	0.29213	6.33294	2.87287	0.00823515	0.434172	-2.46005
CC2D2B	0.292117	2.88101	2.09334	0.0467519	0.561274	-3.79771
RAB38	0.291932	3.79808	2.19351	0.0379048	0.535284	-3.63939
NEK6	0.291911	7.40893	2.57305	0.0164846	0.47999	-3.00062
HENMT1	0.291649	5.36341	1.9926	0.0574664	0.581338	-3.95205
USP4	0.291589	8.27899	1.97086	0.0600445	0.588757	-3.98468
ATG2A	0.291506	7.75076	1.8974	0.069525	0.61032	-4.0931
IGF1R	0.291302	8.15107	1.49294	0.148117	0.690554	-4.63454
CSGALNACT1	0.291277	6.40898	1.61872	0.118207	0.664206	-4.47682
DOCK8	0.291203	9.99216	2.99388	0.00617651	0.428608	-2.23474
SLC25A21	0.291183	4.06794	2.72043	0.0117616	0.452116	-2.73832
ASNS	0.291133	5.4909	1.82079	0.0807751	0.623662	-4.20304
IFNGR1	0.291104	8.40996	2.30057	0.0301457	0.519903	-3.46516
MAP3K5	0.291069	7.7457	2.86957	0.0082996	0.434172	-2.46614
VAV3	0.291012	6.31053	2.89925	0.00773725	0.433573	-2.41125
KYAT3	0.290631	6.74753	2.56379	0.0168338	0.481199	-3.01685
CFP	0.290571	7.94634	2.45701	0.0213903	0.497219	-3.20192
RPS6KA3	0.290472	7.28963	2.41772	0.0233362	0.508035	-3.26894
SNAP23	0.290351	9.05195	2.72128	0.0117384	0.452116	-2.73678
KIDINS220	0.290314	7.88106	2.40915	0.0237819	0.508035	-3.28349
MLC1	0.289945	5.9912	1.88297	0.071533	0.614142	-4.11405
DGKK	0.28969	3.14371	1.83581	0.0784536	0.621785	-4.18175
RAD21	0.289606	7.57699	2.42145	0.0231445	0.508035	-3.2626
LAIR1	0.289584	7.34675	2.53452	0.0179835	0.48369	-3.06798
SIPA1L2	0.289507	6.01684	1.94837	0.0628187	0.595588	-4.01818
RBM22	0.289319	8.37255	2.36498	0.0262049	0.511622	-3.35797
XRN2	0.289282	7.98402	2.75779	0.0107847	0.448233	-2.67073
SPDL1	0.28921	3.67101	1.36264	0.185292	0.729132	-4.78695
INTS12	0.289181	6.67529	2.80652	0.00962522	0.443965	-2.58196
ADHFE1	0.288924	6.11079	1.81844	0.0811435	0.623662	-4.20636
FASLG	0.28887	6.16364	2.29431	0.0305562	0.519903	-3.47548
TANK	0.288663	8.15954	2.34575	0.0273288	0.515449	-3.39014
RAP1GAP2	0.288637	7.99092	2.10574	0.0455653	0.558986	-3.77838
MPZL3	0.288438	7.55038	2.75102	0.0109558	0.448907	-2.68301
SORL1	0.288409	10.0029	2.10377	0.0457519	0.559451	-3.78146
LXN	0.288383	5.99628	1.13002	0.269321	0.774523	-5.02939
ARPP19	0.288306	7.15225	2.59841	0.0155624	0.479666	-2.95599
BRWD3	0.288275	6.18452	2.4438	0.0220271	0.503115	-3.22452
ARHGAP24	0.288262	4.87713	2.21301	0.0363694	0.534067	-3.60804
KAT8	0.28816	6.75179	2.0508	0.051038	0.566546	-3.8635
ACTN3	0.287964	4.939	1.99137	0.0576096	0.581338	-3.9539
SERINC1	0.287904	8.54242	2.11403	0.0447867	0.556706	-3.76541
APOBR	0.287729	7.51631	2.07497	0.0485622	0.564324	-3.82624
FCGR3A	0.287642	11.1312	1.94105	0.0637458	0.59861	-4.02902
LRFN1	0.287607	5.39516	1.95681	0.0617648	0.592229	-4.00564
PAK2	0.287571	8.11182	2.53409	0.0180013	0.48369	-3.06875
ANKRD36	0.287495	7.91849	1.44147	0.162011	0.703965	-4.69611
KPNB1	0.287411	8.43793	2.44544	0.021947	0.502694	-3.22171
BLZF1	0.287373	6.71096	2.20059	0.0373409	0.534067	-3.62803
SMNDC1	0.287369	7.45153	2.70163	0.0122839	0.456003	-2.77216
KBTBD7	0.287146	5.46738	1.43382	0.164163	0.705887	-4.70512
NCAM1	0.286909	6.4504	1.16371	0.255659	0.771148	-4.99672
MED31	0.286709	6.69335	1.92673	0.0655928	0.603959	-4.05015
FAM20A	0.286549	4.32266	2.96811	0.00656887	0.433249	-2.28302
IL17RA	0.286522	9.75805	2.14985	0.0415575	0.545446	-3.70899
MLKL	0.286456	6.90151	2.30947	0.0295703	0.519903	-3.45044
CDH8	0.286456	3.82416	2.22556	0.0354114	0.533933	-3.58777
RFPL4A	0.286322	3.18119	2.32568	0.028549	0.517699	-3.42357
VTI1A	0.286318	6.79154	2.55645	0.0171156	0.48369	-3.02971
SPATA13	0.286168	7.45464	2.40227	0.0241451	0.508035	-3.29514
ZZEF1	0.286081	6.06679	2.25944	0.0329376	0.530135	-3.53269
SRPRA	0.286007	8.714	2.65475	0.0136832	0.472886	-2.85608
CASC3	0.285927	8.42143	2.68665	0.0127158	0.456649	-2.79905
N4BP2	0.28588	5.82763	1.57113	0.128875	0.671668	-4.53768
CAPZA2	0.285756	6.0538	1.80945	0.0825683	0.623662	-4.21905
TLR5	0.285724	7.51518	1.91602	0.0670062	0.605927	-4.06589
STK38	0.285657	9.10358	2.41553	0.0234492	0.508035	-3.27266
PSAP	0.285636	10.2135	2.3723	0.0257882	0.510224	-3.34568
ZBTB26	0.285632	5.163	1.85957	0.0748975	0.616747	-4.14779
ST6GALNAC2	0.285603	7.67582	2.00707	0.0558046	0.577554	-3.9302
FHL3	0.285585	7.98113	1.75669	0.091362	0.63343	-4.2925
INPPL1	0.285469	7.06388	2.69515	0.012469	0.456003	-2.7838
HELZ	0.285346	7.59899	2.28372	0.0312622	0.524255	-3.49291
REV3L	0.285088	5.76923	2.90632	0.00760866	0.433573	-2.39813
SRSF1	0.284903	8.62939	2.647	0.0139286	0.473584	-2.86989
RBM39	0.284851	7.46668	2.3422	0.0275413	0.515449	-3.39607
VPS26A	0.284785	7.28121	2.31831	0.0290091	0.519903	-3.4358
KDM5B	0.284753	6.8765	1.65952	0.109657	0.655081	-4.42352
NADK	0.284669	8.82814	1.69539	0.102573	0.645706	-4.37581
MBOAT7	0.284431	9.72663	1.72869	0.0963468	0.639362	-4.33083
LRRC25	0.28439	8.44101	2.1078	0.04537	0.558982	-3.77515
UPF1	0.284379	6.8013	2.05212	0.0508995	0.56645	-3.86147
LMBRD1	0.284348	8.79004	1.55645	0.132322	0.675798	-4.55617
VPS4B	0.28419	7.62012	2.69783	0.0123921	0.456003	-2.77898
FAM13B	0.284057	7.06241	2.89893	0.00774299	0.433573	-2.41183
CDK13	0.283981	8.4527	1.97323	0.059758	0.587343	-3.98112
WDR1	0.283633	9.17957	2.8864	0.00797615	0.434172	-2.43504
TNFRSF10C	0.283499	10.7309	2.27562	0.0318119	0.526754	-3.5062
ABHD4	0.283213	5.62599	2.20131	0.0372838	0.534067	-3.62687
PSME3	0.283065	7.65344	2.99757	0.00612222	0.428608	-2.22781
RASA2	0.282897	6.61244	2.02573	0.0537247	0.570734	-3.90186
MAGT1	0.282771	8.02624	2.57511	0.016408	0.47999	-2.99701
SASH3	0.282702	7.90531	2.95612	0.00675938	0.433573	-2.30542
AMD1	0.282617	8.46912	2.20691	0.036844	0.534067	-3.61787
ZNF664	0.282442	5.78291	2.05825	0.0502634	0.565336	-3.85205
MMP25	0.28229	7.83134	2.03887	0.0523013	0.570052	-3.8818
DOCK4	0.282272	5.85161	0.871496	0.391875	0.842933	-5.25103
PREX1	0.282257	9.9618	1.79427	0.0850203	0.625726	-4.24034
ADSS2	0.282251	6.834	2.00815	0.0556818	0.577554	-3.92855
DAPK2	0.281993	6.50218	1.5911	0.124306	0.667321	-4.51232
METTL7A	0.281991	8.3941	2.56328	0.0168534	0.481199	-3.01776
ZNF85	0.28194	6.05854	1.73362	0.0954519	0.638758	-4.32411
PPM1B	0.281832	7.68408	2.09226	0.0468575	0.561274	-3.79941
CDK14	0.281825	6.8831	1.90032	0.0691237	0.61032	-4.08883
RPS4Y2	0.281737	4.71457	1.5728	0.128489	0.671668	-4.53558
CKAP4	0.281687	7.87877	1.61689	0.118603	0.664206	-4.47919
USP48	0.28166	7.30923	2.85835	0.00852205	0.437748	-2.48683
NPIPB3	0.281646	9.83993	1.89764	0.0694913	0.61032	-4.09274
ATP6V1A	0.281524	7.82816	2.38085	0.025309	0.509776	-3.33128
EPB41L4A	0.281499	4.09615	1.47906	0.151766	0.695406	-4.65132
STAT4	0.281206	7.43422	1.43039	0.165135	0.706838	-4.70914
GMFG	0.281198	10.7492	2.21925	0.0358903	0.533933	-3.59797
ZNF267	0.281112	7.77009	1.73311	0.0955444	0.638758	-4.32481
RHOT1	0.28099	6.29111	1.80838	0.0827381	0.623662	-4.22054
PI4K2B	0.280686	6.23053	2.0882	0.0472523	0.564142	-3.80571
IL1RAP	0.280683	7.64388	1.19393	0.243845	0.763566	-4.9667
LTB4R	0.280641	6.55195	1.66786	0.107974	0.652871	-4.4125
POLD3	0.280559	6.43911	1.75346	0.0919252	0.633803	-4.29694
AFG1L	0.280494	3.43005	1.77845	0.0876428	0.628285	-4.2624
FNIP1	0.280337	7.8827	2.20108	0.0373019	0.534067	-3.62724
DENND3	0.280279	9.22517	1.95199	0.062364	0.594404	-4.01279
FAM133B	0.280068	4.81839	1.76417	0.0900681	0.631924	-4.28218
PTAFR	0.279818	9.3405	1.72479	0.0970594	0.640049	-4.33614
EIF6	0.279816	7.67855	2.4388	0.0222727	0.504635	-3.23306
SLC39A7	0.279618	6.31705	2.49378	0.0197058	0.48923	-3.13866
PHF20L1	0.27949	7.84357	2.37494	0.0256395	0.510224	-3.34124
CDK2AP1	0.279411	6.81687	1.69044	0.103526	0.645889	-4.38244
ELOVL6	0.2791	5.36632	1.92579	0.0657157	0.603959	-4.05153
ATP6V0D1	0.27882	9.66156	2.5021	0.019342	0.4891	-3.12427
MARK2	0.278774	8.41739	2.22336	0.0355778	0.533933	-3.59133
VPS13B	0.278659	9.20502	2.06484	0.0495869	0.564324	-3.8419
SIN3A	0.278637	7.4597	1.5317	0.138306	0.680772	-4.58703
AMN1	0.278254	5.59067	1.27514	0.214123	0.748417	-4.88271
ACOX2	0.278168	5.79527	2.35406	0.0268376	0.515449	-3.37625
CAPNS1	0.278111	9.92688	2.65033	0.0138225	0.472886	-2.86395
ZYG11B	0.278089	6.92666	2.49539	0.0196348	0.4891	-3.13587
MBP	0.278026	7.52462	2.19865	0.0374947	0.534314	-3.63115
SMAD5	0.278016	7.68878	1.93541	0.0644679	0.60121	-4.03736
CAB39	0.278004	7.48504	2.52612	0.018327	0.487561	-3.08262
MSL3	0.277856	7.59683	2.31069	0.0294927	0.519903	-3.44843
PGM2	0.277822	7.36633	2.34095	0.0276163	0.515596	-3.39816
CEP63	0.277793	8.45065	2.37931	0.0253947	0.509776	-3.33388
USP25	0.277782	8.15231	2.25713	0.0331009	0.530294	-3.53646
LRRC31	0.27762	3.7441	1.54066	0.136114	0.679266	-4.5759
SPATA1	0.277548	3.26181	1.72772	0.0965226	0.639362	-4.33215
ERCC8	0.277499	3.83062	1.96299	0.0610023	0.5904	-3.99642
ATF6	0.277489	8.44718	1.90526	0.0684518	0.608453	-4.08164
TMEM120A	0.277477	7.19326	2.35004	0.0270741	0.515449	-3.38297
SLC44A2	0.277313	8.81937	2.02706	0.053579	0.570734	-3.89983
ANKRD17	0.27723	7.17485	2.32894	0.0283474	0.517171	-3.41815
CNOT8	0.277041	8.77539	2.42077	0.0231795	0.508035	-3.26376
KRTAP4-3	0.277016	3.35854	2.29342	0.0306151	0.519903	-3.47695
CMC1	0.277001	3.3268	1.29634	0.206839	0.74216	-4.86001
LYN	0.276873	10.4081	2.58835	0.0159222	0.479666	-2.97371
USP9X	0.27682	8.56088	2.00812	0.0556854	0.577554	-3.9286
TKT	0.276809	9.35467	2.40136	0.0241936	0.508035	-3.29668
NAMPT	0.276516	9.88941	1.41488	0.169588	0.711688	-4.72723
ZBTB34	0.276424	6.81787	1.78238	0.0869852	0.626282	-4.25694
ULBP2	0.276392	5.81488	3.06944	0.00515099	0.424677	-2.09228
VASP	0.276339	8.91156	2.64191	0.0140918	0.473584	-2.87894
ANXA2	0.276339	9.50477	1.5353	0.137421	0.679756	-4.58256
GANAB	0.276293	7.96377	1.92973	0.0652018	0.603959	-4.04573
CNOT7	0.275998	6.11888	2.08444	0.0476217	0.564324	-3.81156
RC3H1	0.275783	8.4161	2.57472	0.0164223	0.47999	-2.99768
KIAA0513	0.275656	8.95694	2.6169	0.0149206	0.479666	-2.92332
TALDO1	0.27564	8.91732	1.83836	0.0780647	0.621785	-4.17812
BBS4	0.275591	3.41494	1.65176	0.111242	0.657046	-4.43374
FBXW2	0.275538	8.33166	2.21788	0.0359951	0.534013	-3.60019
CTSC	0.27549	9.07624	1.86397	0.0742548	0.616361	-4.14147
LMTK2	0.275465	7.48385	2.22071	0.0357789	0.533933	-3.59561
NEK11	0.275122	2.86235	1.26226	0.218642	0.752595	-4.89635
AHCYL1	0.275084	7.40583	2.54577	0.0175332	0.48369	-3.04837
CD38	0.275005	7.92044	1.11785	0.274387	0.777454	-5.04099
CUX1	0.274677	7.53397	2.74923	0.0110015	0.448907	-2.68625
SNRK	0.274531	7.64664	2.27029	0.0321785	0.52738	-3.51494
WSB1	0.274492	8.2855	1.80638	0.0830594	0.623662	-4.22337
ARFGEF1	0.274406	7.2606	2.69123	0.0125823	0.456003	-2.79084
UAP1	0.274337	5.19539	1.65423	0.110735	0.657046	-4.43049
MTMR3	0.274215	7.74945	1.96469	0.0607939	0.5904	-3.99388
SLC38A2	0.274209	7.68913	1.69485	0.102677	0.645706	-4.37654
WDR48	0.274143	6.13151	1.98426	0.0584435	0.584308	-3.96459
DIS3	0.274041	6.63549	2.1591	0.0407577	0.544914	-3.69431
MYLK3	0.27396	5.26517	2.43682	0.0223707	0.504635	-3.23644
SSH1	0.273606	7.56688	2.83327	0.00903995	0.44298	-2.53295
ANKRD27	0.273575	6.11855	1.85697	0.0752801	0.616747	-4.15153
EOMES	0.273519	6.87501	1.4645	0.15567	0.70027	-4.66878
OSBPL11	0.273479	7.48297	2.43809	0.0223078	0.504635	-3.23427
RNF212	0.273453	3.10018	1.97295	0.0597919	0.587349	-3.98155
ADD1	0.273287	8.50059	2.19441	0.0378328	0.535052	-3.63795
SEC23IP	0.273199	7.07522	1.99279	0.0574442	0.581338	-3.95176
IMPA2	0.273183	8.06731	2.14023	0.0424032	0.548537	-3.7242
PDGFRB	0.27318	4.85813	2.42606	0.0229098	0.508035	-3.25476
BCLAF1	0.273098	7.67023	2.13575	0.0428022	0.549713	-3.73126
P4HB	0.272863	7.58266	2.39506	0.0245314	0.508625	-3.30733
TUT7	0.272808	9.1495	2.20376	0.0370907	0.534067	-3.62294
WDR44	0.272683	6.78358	1.92648	0.0656263	0.603959	-4.05052
BROX	0.27261	7.98585	2.77702	0.0103124	0.447313	-2.63579
CHMP2A	0.272593	8.08908	1.88872	0.0707266	0.613796	-4.10571
SENP7	0.272348	6.60613	1.55083	0.133662	0.675798	-4.56321
CD4	0.272326	7.64125	1.31788	0.199635	0.73937	-4.83661
LMBRD2	0.272257	4.99177	1.72714	0.0966295	0.639362	-4.33294
PSMA3-AS1	0.272189	7.34483	2.04056	0.0521209	0.570052	-3.87921
SMARCC2	0.272176	8.74879	2.24551	0.0339347	0.533671	-3.55539
HBP1	0.272175	9.33417	2.03716	0.0524842	0.570052	-3.88441
ZNF430	0.272172	7.27546	1.48616	0.149891	0.693003	-4.64276
MYSM1	0.272125	7.50867	1.95189	0.0623773	0.594404	-4.01295
R3HCC1L	0.272053	5.60099	2.15083	0.0414716	0.54508	-3.70743
AGPS	0.272017	6.15559	1.95789	0.0616309	0.591795	-4.00403
GPR108	0.271782	8.671	2.64608	0.0139578	0.473584	-2.87152
PIK3CG	0.271583	8.38166	2.13933	0.042483	0.548773	-3.72562
S1PR5	0.271521	7.95708	1.59664	0.123061	0.667321	-4.50523
PLCB1	0.271489	6.06713	2.19407	0.0378599	0.535052	-3.6385
TBC1D23	0.271465	6.46555	2.12283	0.0439727	0.554664	-3.7516
VPS39	0.271282	7.01256	2.15332	0.0412559	0.544914	-3.70349
SPATA12	0.271063	4.08304	2.7398	0.0112451	0.448907	-2.70333
NDUFAF1	0.270569	5.78056	3.0102	0.00593968	0.426693	-2.20407
TTC32	0.270569	4.85252	1.45478	0.158322	0.701831	-4.68036
GABARAPL1	0.270551	7.92738	1.52858	0.139076	0.680772	-4.59089
PRH2	0.270509	5.01378	2.79156	0.00996799	0.443965	-2.60929
AZIN1	0.270459	8.21193	2.43687	0.0223683	0.504635	-3.23635
WEE1	0.270452	5.05698	1.72701	0.0966526	0.639362	-4.33311
OGT	0.270338	9.21167	2.26039	0.0328706	0.530135	-3.53114
ABHD5	0.270215	7.12243	1.14413	0.263538	0.773406	-5.01582
ARHGAP30	0.27011	8.33511	2.13576	0.0428014	0.549713	-3.73125
CCT6B	0.270103	3.07254	2.58904	0.0158973	0.479666	-2.9725
RMI1	0.269936	5.43229	1.56173	0.131074	0.675031	-4.54954
RFLNB	0.269857	8.77705	1.92558	0.0657432	0.603959	-4.05184
ZSCAN9	0.269676	5.72742	2.15847	0.040812	0.544914	-3.69531
GSR	0.269642	7.78434	2.94346	0.00696635	0.433573	-2.32906
MSH3	0.269633	6.63538	2.74165	0.0111969	0.448907	-2.69998
USP54	0.269625	3.91949	2.36336	0.026298	0.512375	-3.36068
DLEC1	0.269555	5.19149	1.84091	0.0776781	0.620239	-4.17449
CFL1	0.269522	10.4672	2.3132	0.0293325	0.519903	-3.44427
MINDY3	0.269421	5.79455	1.48807	0.149388	0.691756	-4.64044
OSCAR	0.269348	7.33131	2.82812	0.00914998	0.44298	-2.54241
SAMD3	0.26934	7.13441	1.32925	0.195911	0.7369	-4.82412
UBTD2	0.269262	5.3972	2.38774	0.0249292	0.509036	-3.31968
PDIA3	0.269139	7.88131	1.75252	0.0920902	0.633803	-4.29824
TP53INP1	0.268883	7.8246	1.80706	0.0829492	0.623662	-4.2224
TSC22D3	0.26851	9.62125	1.77363	0.088456	0.629549	-4.2691
RNGTT	0.268472	6.89621	2.01333	0.0550989	0.576849	-3.92071
CBL	0.268345	8.27873	2.34693	0.0272587	0.515449	-3.38818
BDP1	0.268272	5.67503	1.89648	0.0696507	0.61032	-4.09443
LAMP2	0.26812	8.60765	2.2601	0.032891	0.530135	-3.53162
IREB2	0.268059	7.47074	2.40485	0.0240083	0.508035	-3.29077
GDI1	0.268052	8.30376	2.91465	0.00745981	0.433573	-2.38266
KLF7	0.268011	9.71184	2.21116	0.0365123	0.534067	-3.61101
ZNF100	0.267982	7.33762	2.37014	0.0259103	0.510224	-3.3493
RMDN1	0.267826	5.63742	1.75301	0.0920051	0.633803	-4.29757
ADAM9	0.267666	4.68233	2.38814	0.0249073	0.509036	-3.319
SLC39A9	0.267641	6.1982	2.47622	0.0204943	0.492084	-3.16893
GALNT3	0.267365	6.1948	2.00301	0.0562657	0.579033	-3.93633
S100A9	0.26707	11.0814	1.79214	0.0853696	0.626088	-4.24332
EIF4G2	0.266983	8.12234	1.72869	0.0963473	0.639362	-4.33084
HPSE	0.266652	6.50465	2.06361	0.0497126	0.564388	-3.8438
RNASEL	0.266617	6.45949	1.89846	0.0693797	0.61032	-4.09156
EXOC3	0.266582	7.20664	2.94947	0.00686737	0.433573	-2.31784
NFATC3	0.266582	8.70923	2.24296	0.0341202	0.533933	-3.55954
LACTB	0.26658	5.83374	2.0548	0.0506211	0.566265	-3.85736
NMUR1	0.266536	6.66749	2.54613	0.0175191	0.48369	-3.04775
CHST15	0.266421	9.77159	1.76833	0.089357	0.630794	-4.27644
MBD4	0.266337	7.39751	2.0804	0.0480211	0.564324	-3.81783
ARF4	0.266297	8.01238	2.45309	0.0215774	0.498078	-3.20863
CSTF2	0.266263	4.32764	2.54266	0.0176568	0.48369	-3.0538
LINC02912	0.266203	2.96794	2.13834	0.0425708	0.549152	-3.72717
SPATS2	0.266167	4.00359	1.992	0.0575358	0.581338	-3.95295
ZNF254	0.26612	7.29386	1.26938	0.216135	0.749773	-4.88883
UPF3B	0.266055	5.37212	1.77768	0.0877716	0.628442	-4.26346
ZNF44	0.265999	6.73095	2.05707	0.0503852	0.565336	-3.85386
SLK	0.265934	8.04829	2.00575	0.0559538	0.577748	-3.93219
SYT11	0.265923	7.0674	1.80604	0.083113	0.623662	-4.22384
ERF	0.265835	7.09648	2.18519	0.0385777	0.537152	-3.65273
DEGS1	0.26542	6.79269	2.88259	0.00804819	0.434172	-2.44208
RASSF2	0.265109	10.2086	2.41252	0.0236052	0.508035	-3.27776
OR52L1	0.265097	4.39759	2.22821	0.0352117	0.533933	-3.58347
RNASE2	0.265015	8.4452	0.854735	0.400912	0.847679	-5.26358
CHD9	0.264976	6.04404	1.67982	0.105599	0.649851	-4.39662
DEFB135	0.264957	3.49901	2.20634	0.0368882	0.534067	-3.61878
TIMM10B	0.264616	7.46212	2.12799	0.0435022	0.552066	-3.74349
UIMC1	0.26452	6.70753	1.36672	0.184025	0.728361	-4.78235
EPM2AIP1	0.264381	5.98563	1.77452	0.0883051	0.629549	-4.26786
CAPS2	0.264295	2.44684	2.07255	0.048805	0.564324	-3.82998
LCE5A	0.26406	4.44746	2.20272	0.037173	0.534067	-3.62462
AP3S1	0.263977	6.84349	1.66297	0.108957	0.654434	-4.41896
MED13L	0.263936	8.92538	2.73704	0.0113174	0.448907	-2.70832
LIPH	0.263868	4.51026	2.21191	0.0364548	0.534067	-3.60982
CTBS	0.263815	8.38028	1.72365	0.0972675	0.640861	-4.33768
RNF40	0.263713	6.9127	2.11403	0.0447864	0.556706	-3.76541
ITGB2	0.263632	9.63996	1.42617	0.166336	0.708204	-4.71407
XKR8	0.263588	7.84724	2.2459	0.0339062	0.533671	-3.55475
HPRT1	0.263553	3.90373	1.393	0.176032	0.717655	-4.75247
APAF1	0.263389	8.06143	1.8173	0.0813231	0.623662	-4.20797
PAK1	0.263162	7.34283	2.35673	0.0266816	0.515039	-3.37178
ZNF266	0.26312	6.45882	1.77627	0.0880102	0.629238	-4.26543
HIPK2	0.262996	8.67475	1.81037	0.0824209	0.623662	-4.21775
CLTC	0.262911	8.09922	2.03146	0.0530999	0.570052	-3.89312
CEP19	0.262863	7.03475	1.45318	0.158761	0.701831	-4.68226
U2SURP	0.26285	7.4421	2.06826	0.0492381	0.564324	-3.83661
CCDC18	0.262814	4.39528	1.5076	0.144342	0.686254	-4.61669
AKAP8L	0.262793	7.59865	1.85518	0.0755437	0.616747	-4.15409
HERPUD1	0.262648	8.58864	2.54439	0.0175882	0.48369	-3.05079
CCDC125	0.262568	6.92499	1.33821	0.193019	0.736058	-4.81423
TCP11L1	0.262453	4.62039	1.94696	0.0629956	0.596363	-4.02026
ACBD5	0.262315	6.49907	2.75148	0.0109441	0.448907	-2.68217
CDK7	0.262175	6.266	1.74812	0.0928645	0.634589	-4.30428
SPOCK1	0.262002	4.42039	2.05697	0.0503952	0.565336	-3.85401
PPP4C	0.261993	8.11018	2.57899	0.0162642	0.47999	-2.99019
MSRB1	0.261942	10.6032	1.40123	0.173586	0.71435	-4.74301
GOLGA8O	0.261932	6.64061	1.64645	0.112337	0.657769	-4.4407
UPF2	0.261869	6.65368	2.0018	0.0564042	0.579033	-3.93816
GDAP2	0.26182	7.61623	2.375	0.0256362	0.510224	-3.34114
STX3	0.261742	9.10814	1.54171	0.135858	0.67828	-4.57459
MCMDC2	0.261513	2.39552	2.02887	0.0533807	0.570389	-3.89706
YTHDC2	0.261491	5.95723	1.37753	0.180704	0.72491	-4.77012
GNAL	0.261333	4.61185	1.809	0.0826391	0.623662	-4.21967
WDR47	0.261305	6.12251	3.02957	0.00566989	0.424677	-2.1676
EPG5	0.261095	7.07768	2.0316	0.0530842	0.570052	-3.8929
CCNT1	0.261039	6.91689	1.6534	0.110904	0.657046	-4.43157
C18orf25	0.261022	7.70031	2.02341	0.0539797	0.572148	-3.90539
MIS18BP1	0.261022	5.29893	1.58781	0.12505	0.668	-4.51652
KLHL15	0.260923	6.16372	2.69209	0.0125574	0.456003	-2.7893
PRR32	0.260678	4.15477	2.29592	0.0304498	0.519903	-3.47282
C16orf54	0.260678	9.30613	1.95618	0.061842	0.592229	-4.00656
CBS	0.260645	5.3449	1.9316	0.0649598	0.603101	-4.04298
RHCG	0.260592	4.32395	2.13489	0.0428791	0.549713	-3.73262
ACSL4	0.260487	6.68771	1.63325	0.1151	0.660202	-4.45796
TMBIM6	0.260483	10.8384	2.82041	0.00931705	0.44298	-2.55654
EIF4E3	0.26023	8.52237	1.91035	0.0677642	0.606635	-4.07419
RIN3	0.260227	7.72344	2.53717	0.0178767	0.48369	-3.06338
NCAPG2	0.260111	5.09363	2.31385	0.0292915	0.519903	-3.4432
UTP4	0.260066	6.09443	1.81422	0.0818098	0.623662	-4.21232
DPM1	0.260065	6.54048	1.75796	0.0911419	0.633306	-4.29075
LITAF	0.260001	10.8847	2.04081	0.0520937	0.570052	-3.87882
MARCHF5	0.259976	6.97764	2.15132	0.0414291	0.54508	-3.70665
SMG1	0.259966	7.91924	1.8123	0.0821142	0.623662	-4.21503
LIMK2	0.259849	8.74616	1.78418	0.0866851	0.626282	-4.25443
WDR37	0.259579	7.28687	2.59627	0.0156384	0.479666	-2.95977
DDX46	0.259523	6.53613	2.23508	0.0346996	0.533933	-3.57234
ISY1	0.259407	6.13747	1.82951	0.0794197	0.623604	-4.19069
KHNYN	0.259383	7.14251	3.23312	0.00346006	0.407043	-1.77964
GFM2	0.259324	5.47117	2.06392	0.0496804	0.564388	-3.84331
TAS2R13	0.259298	3.21791	1.66212	0.109129	0.654434	-4.42008
UBE4A	0.259172	8.66004	2.12235	0.0440166	0.554846	-3.75235
FEM1C	0.259062	6.94351	1.98284	0.0586111	0.584498	-3.96672
SENP2	0.258793	6.79329	2.29211	0.0307018	0.520904	-3.47911
RAC1	0.258791	9.43992	2.90842	0.00757085	0.433573	-2.39423
EED	0.258737	4.81715	1.35232	0.188524	0.73357	-4.79852
AZI2	0.258709	4.36802	1.45582	0.158035	0.701831	-4.67912
SLC12A2	0.258673	4.82204	1.76321	0.0902341	0.631947	-4.28351
COX6B2	0.258612	4.44184	2.05791	0.050298	0.565336	-3.85257
MARCHF7	0.258554	8.91285	1.58482	0.125728	0.669212	-4.52032
RAPGEF6	0.258507	6.71317	1.85093	0.0761739	0.617745	-4.16017
TRMT10C	0.25839	4.13122	1.34523	0.190771	0.734702	-4.80643
KIF3B	0.25813	5.68823	2.09259	0.046825	0.561274	-3.79889
NNT	0.258103	6.43663	2.15231	0.0413429	0.544914	-3.70508
ZNF626	0.258024	7.28538	1.52176	0.140769	0.683309	-4.5993
OGDH	0.257999	8.19039	2.66126	0.0134804	0.469737	-2.84446
IQSEC1	0.257907	7.71481	1.91395	0.0672814	0.606635	-4.06892
METTL4	0.257861	6.81652	1.97798	0.0591894	0.585873	-3.97402
RRAGC	0.257857	7.16553	2.59748	0.0155953	0.479666	-2.95763
ATG4B	0.257799	6.14772	1.85917	0.0749563	0.616747	-4.14837
PTGDR2	0.257787	5.4221	2.24943	0.0336511	0.532673	-3.54901
CD177	0.257771	6.76803	1.63425	0.114889	0.660202	-4.45665
MIDN	0.257693	8.86404	2.03626	0.0525808	0.570052	-3.88578
ELAVL3	0.257553	3.51825	1.59041	0.12446	0.667321	-4.5132
NCSTN	0.257525	7.7738	2.15826	0.0408303	0.544914	-3.69565
RALGAPB	0.257508	7.87754	2.09615	0.0464805	0.561098	-3.79334
KDM4A	0.257438	5.75984	2.007	0.055812	0.577554	-3.9303
SCGB1A1	0.25725	3.30616	2.34525	0.0273584	0.515449	-3.39097
E2F8	0.257238	2.42484	1.75739	0.0912411	0.633306	-4.29154
TBCE	0.25711	4.18272	1.8091	0.0826229	0.623662	-4.21953
TRPV6	0.257014	5.26115	1.81582	0.0815564	0.623662	-4.21006
ZBED10P	0.256938	5.37103	2.36736	0.0260684	0.511359	-3.35396
MEGF9	0.256735	9.69753	1.69959	0.101769	0.645686	-4.37018
BST1	0.256714	8.98596	1.78242	0.0869788	0.626282	-4.25688
ANXA11	0.25666	10.2695	2.56899	0.0166369	0.47999	-3.00774
PIK3C2A	0.256504	6.46175	1.76438	0.0900329	0.631924	-4.2819
CXCR2	0.25648	10.4117	1.82748	0.0797336	0.623662	-4.19357
CPEB3	0.256395	5.45749	2.0148	0.0549344	0.576814	-3.91848
SELL	0.256196	10.9374	2.36523	0.0261907	0.511622	-3.35755
NADSYN1	0.255951	7.58485	2.37245	0.0257795	0.510224	-3.34542
FLT3	0.255793	2.52628	1.60373	0.121486	0.667236	-4.49615
ZNF143	0.255765	8.15282	2.188	0.038349	0.537152	-3.64822
PUM2	0.25557	8.60657	2.5941	0.0157157	0.479666	-2.96359
SLC44A3	0.255515	3.49364	2.47578	0.0205144	0.492084	-3.16969
CAMTA2	0.255312	8.05719	2.08468	0.0475982	0.564324	-3.81119
CTSS	0.255225	11.4565	2.70407	0.0122149	0.456003	-2.76777
UNC13D	0.25516	6.90307	2.45796	0.021345	0.497219	-3.20029
EFNA5	0.255058	3.97368	1.53041	0.138623	0.680772	-4.58862
EXOC8	0.25479	6.14417	2.26364	0.0326415	0.530135	-3.52582
PTP4A1	0.254724	8.15852	2.53948	0.0177837	0.48369	-3.05934
BTG1	0.254479	5.75742	2.34154	0.027581	0.515449	-3.39718
HSD17B4	0.254427	6.2954	1.88085	0.0718326	0.614142	-4.11712
CSF2RA	0.254389	7.83358	1.50695	0.144506	0.686254	-4.61747
DNMBP	0.254327	5.79555	1.72152	0.0976599	0.641258	-4.34058
CCDC9	0.254286	6.42635	2.14042	0.0423863	0.548537	-3.7239
NPIPB5	0.254125	9.8754	1.6939	0.102859	0.645706	-4.37781
TMEM150B	0.254107	5.63866	1.67859	0.10584	0.649851	-4.39825
C7orf25	0.253915	5.707	1.81891	0.0810702	0.623662	-4.2057
NBEAL2	0.253866	8.6361	2.44436	0.0219995	0.503115	-3.22355
MYO1G	0.25386	8.05387	1.65742	0.110084	0.656165	-4.42629
VPS37C	0.253838	5.97783	1.68918	0.103771	0.645889	-4.38413
TGFBR1	0.253586	8.05986	2.28548	0.0311437	0.52414	-3.49001
CUL3	0.253585	7.46447	1.90595	0.0683581	0.608261	-4.08063
TAS2R19	0.253384	3.54648	1.47616	0.152537	0.695846	-4.65481
ACTR3	0.253323	9.67278	2.90513	0.00763013	0.433573	-2.40033
PRPF4B	0.253176	7.07543	1.82309	0.0804166	0.623662	-4.1998
PPM1L	0.252981	4.84732	1.68841	0.10392	0.645889	-4.38515
OSBPL1A	0.252768	5.77642	1.56441	0.130443	0.672334	-4.54616
NPL	0.252629	8.22539	1.7047	0.100799	0.644604	-4.3633
RAD50	0.252627	6.92858	1.44313	0.161546	0.703852	-4.69415
DEDD2	0.252599	7.42184	2.37922	0.0253999	0.509776	-3.33404
PIK3R3	0.252451	3.61395	2.02618	0.0536746	0.570734	-3.90116
TOX	0.252134	7.32006	1.33268	0.194799	0.736651	-4.82034
FLG	0.252107	2.90413	1.79604	0.0847305	0.625077	-4.23786
SNX14	0.252036	6.81767	1.68831	0.10394	0.645889	-4.38529
FAM151B	0.252006	4.64043	2.27244	0.0320303	0.526754	-3.51142
IBTK	0.251958	6.65	1.52244	0.1406	0.683223	-4.59847
SCYL3	0.251938	6.95706	2.22986	0.0350883	0.533933	-3.58081
TOPORS	0.251932	6.1805	1.63416	0.114908	0.660202	-4.45677
ZYX	0.251906	9.04806	2.08306	0.0477572	0.564324	-3.81369
INSL4	0.251904	3.35774	2.12667	0.0436222	0.552294	-3.74557
TM4SF18	0.251727	3.85145	2.38373	0.0251495	0.509776	-3.32643
TRIP11	0.251709	5.0956	1.33674	0.193491	0.736651	-4.81586
LTV1	0.251681	5.24189	1.45109	0.159337	0.701831	-4.68474
CELF4	0.251679	5.72255	2.28016	0.0315031	0.525014	-3.49876
MAP4K4	0.25157	8.01854	2.12167	0.0440795	0.554998	-3.75343
NBPF8	0.251554	5.93234	1.87302	0.0729479	0.615314	-4.12844
TUBA4A	0.25151	9.78498	1.51477	0.142522	0.685846	-4.60789
TMEM167A	0.251506	7.43315	2.00146	0.0564433	0.579033	-3.93868
MAPK3	0.251498	8.96894	2.15397	0.0411997	0.544914	-3.70246
VPS33A	0.251313	5.85156	1.97204	0.0599016	0.588072	-3.98291
TANC2	0.251147	6.44842	2.60215	0.0154307	0.479666	-2.9494
ETS2	0.25114	7.4741	1.5429	0.13557	0.677563	-4.57311
UBA6	0.251078	5.49194	1.61673	0.118637	0.664206	-4.47939
JAK1	0.251056	9.08497	1.81031	0.0824306	0.623662	-4.21783
SWSAP1	0.250999	4.44521	2.20965	0.0366299	0.534067	-3.61345
OSBPL9	0.250886	6.36153	1.81937	0.0809988	0.623662	-4.20506
CEP43	0.250871	6.46264	1.85268	0.075914	0.617237	-4.15767
NUP50	0.250796	8.41104	1.50943	0.143876	0.68592	-4.61445
C4orf33	0.250699	4.75253	1.85006	0.0763036	0.617997	-4.16142
PIP5K1A	0.250688	7.12965	2.07575	0.0484844	0.564324	-3.82504
RFXAP	0.250665	4.87008	1.244	0.225175	0.755942	-4.91549
GRIK4	0.250642	4.79219	2.1136	0.0448261	0.556828	-3.76607
THRAP3	0.250574	7.63766	2.23242	0.0348969	0.533933	-3.57665
SLC7A4	0.250545	4.48614	2.4328	0.0225705	0.504635	-3.24328
UBAP2L	0.250501	8.29396	1.84074	0.0777032	0.620239	-4.17472
OTUD7B	0.25038	4.02051	1.90591	0.0683638	0.608261	-4.08069
PRDM14	0.25033	4.71756	2.23788	0.0344927	0.533933	-3.56779
CKLF-CMTM1	0.250328	6.09021	1.4708	0.153971	0.698187	-4.66125
LYZL2	0.250201	2.95843	2.30753	0.029695	0.519903	-3.45365
NBPF9	0.250126	6.62401	1.25856	0.219954	0.752941	-4.90025
IL6R	0.250068	8.93363	1.80909	0.0826249	0.623662	-4.21955
CHP1	0.25004	9.40137	2.22787	0.0352373	0.533933	-3.58403
RIPOR2	0.249907	10.9552	2.28047	0.0314817	0.525014	-3.49825
PRKCD	0.249864	8.04377	2.28076	0.031462	0.525014	-3.49777
ABCA5	0.249812	5.95078	1.46787	0.15476	0.698623	-4.66476
ADAMTS16	0.249522	3.57779	2.08365	0.0476992	0.564324	-3.81278
OAT	0.249442	7.17507	2.88473	0.00800754	0.434172	-2.43812
NDST1	0.249318	6.72414	2.49232	0.0197703	0.489876	-3.14118
TLR1	0.249205	8.02552	1.13662	0.266603	0.773885	-5.02306
USP16	0.248918	7.35736	1.69401	0.102837	0.645706	-4.37766
STK40	0.248894	8.24457	2.18605	0.0385075	0.537152	-3.65134
SUPT6H	0.248885	8.24677	1.98978	0.0577946	0.582119	-3.95629
KCNJ2	0.24851	7.26319	1.03009	0.312947	0.801843	-5.12123
POC5	0.248264	4.72822	1.50284	0.145558	0.686901	-4.62249
SLC24A5	0.248229	4.10937	2.41226	0.0236191	0.508035	-3.27821
TREML4	0.248076	4.9212	0.780057	0.442768	0.866735	-5.31669
PMPCA	0.247944	5.09833	1.71807	0.0982959	0.641743	-4.34524
ADAP1	0.247901	6.99117	1.78313	0.086859	0.626282	-4.25588
STARD10	0.247866	6.81511	2.76356	0.0106409	0.447878	-2.66026
PTPRM	0.247759	5.66015	0.867898	0.393804	0.844149	-5.25375
WBP11	0.247746	7.42563	1.91028	0.067773	0.606635	-4.07429
CHM	0.247729	5.74554	1.68081	0.105403	0.649851	-4.39529
ZNF429	0.247729	6.1293	1.57274	0.128502	0.671668	-4.53565
SUSD1	0.2477	6.54375	1.66755	0.108035	0.652871	-4.4129
ZNF322	0.247671	4.33966	1.21739	0.234961	0.760732	-4.94294
CRLF3	0.247615	6.97985	1.94869	0.0627786	0.595525	-4.0177
MKI67	0.247594	5.18101	1.82397	0.0802786	0.623662	-4.19854
SCLT1	0.247567	7.96813	1.38	0.17995	0.724507	-4.76731
PAQR9	0.247486	2.71448	2.21184	0.03646	0.534067	-3.60993
ACTG1	0.247431	11.4834	2.78733	0.0100671	0.445945	-2.61701
ZACN	0.247404	3.8416	1.52583	0.139756	0.681792	-4.59428
ROCK2	0.247354	5.14354	1.79507	0.0848903	0.625504	-4.23923
SF3B4	0.247317	8.63717	1.79563	0.0847985	0.625077	-4.23844
NPEPPS	0.247285	6.45968	1.84631	0.0768637	0.618584	-4.16677
GIT2	0.247219	8.84279	2.14308	0.0421508	0.548537	-3.71969
SIRPB2	0.247219	8.1669	1.39169	0.176423	0.71803	-4.75397
PILRA	0.24718	9.81287	1.85521	0.0755397	0.616747	-4.15405
MANF	0.247166	4.03048	2.36085	0.0264425	0.512472	-3.36488
BIN2	0.247148	10.253	2.656	0.0136441	0.472886	-2.85385
YWHAZ	0.247147	10.3903	3.08156	0.00500258	0.424677	-2.06933
NSFL1C	0.247137	7.97001	2.15908	0.04076	0.544914	-3.69435
FERMT3	0.246913	7.74132	1.94867	0.0627803	0.595525	-4.01772
IRF1	0.246871	9.11044	1.49012	0.148851	0.691215	-4.63796
VSIR	0.246798	8.8744	1.61295	0.11946	0.664628	-4.48427
DECR1	0.246656	8.08304	2.62179	0.014755	0.479666	-2.91465
FTMT	0.246611	3.0776	2.25811	0.0330313	0.530135	-3.53486
SLCO3A1	0.246571	8.12969	2.7479	0.0110356	0.448907	-2.68867
OR2AT4	0.24654	2.74054	1.80343	0.0835327	0.624141	-4.2275
MED13	0.2465	8.79953	2.72581	0.0116158	0.452116	-2.7286
CARD16	0.246468	8.84986	1.4504	0.159527	0.701831	-4.68555
PNKD	0.246384	5.88761	1.817	0.0813714	0.623662	-4.20841
RRM2	0.246374	5.72026	1.53471	0.137567	0.679942	-4.5833
COTL1	0.246214	10.3852	2.0965	0.0464468	0.561098	-3.79279
RTCA	0.246097	7.00419	2.60633	0.0152843	0.479666	-2.942
ARNT	0.245981	7.80679	2.93924	0.00703655	0.433573	-2.33691
ARMH3	0.245812	6.99963	2.14032	0.0423953	0.548537	-3.72405
TRAF6	0.245791	6.74124	2.30162	0.0300774	0.519903	-3.46343
STXBP4	0.245786	3.90443	1.13695	0.266467	0.773885	-5.02274
ZNF888	0.245599	4.93599	1.70826	0.100128	0.642554	-4.35851
ITGA2B	0.245587	7.20793	0.974516	0.339248	0.815662	-5.16898
GRK4	0.245562	3.39801	2.0568	0.0504136	0.565336	-3.85429
TPH1	0.245545	2.42626	1.63604	0.114511	0.659438	-4.45431
OR4F6	0.245457	2.8835	1.60519	0.121162	0.667236	-4.49427
PPP1CC	0.245442	8.59934	1.67927	0.105707	0.649851	-4.39734
RHOG	0.245399	8.96171	1.99845	0.0567893	0.580156	-3.94323
CAPN1	0.245296	7.46068	2.17281	0.0395988	0.540046	-3.6725
ADA2	0.245288	8.51013	1.13106	0.268894	0.774523	-5.0284
ARPC4-TTLL3	0.245207	7.71685	2.47359	0.0206146	0.492957	-3.17345
KPNA2	0.245138	6.16342	2.13099	0.0432306	0.550682	-3.73877
ATP5F1A	0.245079	7.15602	1.40477	0.17254	0.713787	-4.73892
TMED2	0.245019	8.41836	2.74596	0.0110854	0.448907	-2.69218
QKI	0.244909	9.22693	2.32552	0.0285591	0.517699	-3.42384
SLC9C1	0.244815	3.24095	2.18488	0.0386034	0.537152	-3.65323
MTF2	0.244798	6.16163	1.80599	0.0831218	0.623662	-4.22391
RNPC3	0.244795	7.06754	1.72809	0.0964567	0.639362	-4.33165
HADHA	0.244792	7.94017	2.4381	0.0223073	0.504635	-3.23425
PKD2	0.244768	4.91005	1.81663	0.0814285	0.623662	-4.20892
LPGAT1	0.24473	6.89399	1.81421	0.0818109	0.623662	-4.21233
GOLGA7B	0.244443	4.50294	2.23571	0.0346529	0.533933	-3.57132
SLC1A2	0.244413	3.72895	1.79889	0.0842672	0.624501	-4.23387
RSPRY1	0.244253	6.74845	1.7727	0.088612	0.630133	-4.27037
KNL1	0.244223	3.24229	1.94874	0.0627715	0.595525	-4.01762
KIAA0586	0.244177	6.13261	1.43256	0.16452	0.705935	-4.70659
EVI2A	0.244167	8.28383	1.18436	0.247541	0.766088	-4.97628
SBF2	0.243885	7.60203	2.25781	0.0330523	0.530135	-3.53534
OR6N2	0.243833	3.10698	1.83496	0.0785829	0.621785	-4.18295
ARHGEF6	0.243832	7.65307	2.01455	0.0549622	0.576814	-3.91885
TMPRSS11F	0.243785	2.8289	2.04175	0.0519934	0.570052	-3.87738
C17orf99	0.243753	5.86273	2.10903	0.0452551	0.558982	-3.77324
G2E3	0.243684	3.41875	1.55123	0.133567	0.675798	-4.56271
PRR5L	0.243683	7.0962	1.4426	0.161696	0.703965	-4.69478
C1orf112	0.243659	4.51284	1.36729	0.183849	0.728281	-4.7817
CCDC170	0.243625	3.71383	1.8507	0.0762089	0.617762	-4.16051
F11R	0.243603	8.3614	1.81448	0.0817692	0.623662	-4.21196
PRSS37	0.24357	3.47471	1.80111	0.0839083	0.624141	-4.23077
HNRNPLL	0.243551	6.1307	1.69241	0.103146	0.645889	-4.3798
SGK1	0.243491	7.79655	1.47725	0.152247	0.695846	-4.6535
PATL2	0.243453	6.77772	1.80601	0.0831186	0.623662	-4.22389
MAP3K3	0.24343	6.90441	2.28649	0.0310758	0.523985	-3.48835
YTHDF3	0.243125	8.25341	2.49749	0.0195427	0.4891	-3.13224
GAB3	0.243104	8.1499	2.08899	0.0471749	0.563993	-3.80448
CIDEB	0.243097	8.33451	2.03971	0.0522118	0.570052	-3.88051
SRPK2	0.243068	6.82365	2.0668	0.0493867	0.564324	-3.83887
LY96	0.243061	5.37044	1.07725	0.291777	0.790751	-5.07884
CCNF	0.243048	4.76771	2.33036	0.0282603	0.517171	-3.4158
LMOD3	0.242982	3.75398	2.10057	0.0460568	0.559451	-3.78645
TLN1	0.242947	7.38367	2.00471	0.0560722	0.578437	-3.93376
AARS2	0.242847	4.62845	1.57233	0.128596	0.671668	-4.53616
MYADM	0.242832	10.4204	1.22416	0.232441	0.759923	-4.936
CNOT2	0.242825	7.33524	2.3702	0.025907	0.510224	-3.3492
CHRNB3	0.2426	4.04368	2.33173	0.0281762	0.517171	-3.41352
STARD3	0.242579	6.73944	1.97771	0.0592212	0.585873	-3.97442
POR	0.242534	6.74798	1.44819	0.160139	0.70263	-4.68817
ORAI2	0.242446	7.22867	1.57281	0.128486	0.671668	-4.53556
NEDD1	0.242428	4.38406	1.50552	0.144872	0.686771	-4.61923
DGKD	0.242399	7.52329	2.06558	0.0495107	0.564324	-3.84075
DLD	0.242349	6.00768	1.86213	0.0745225	0.616747	-4.14411
TSPAN16	0.24226	5.3145	0.947122	0.352751	0.822232	-5.19162
LILRB3	0.242256	7.87251	1.61646	0.118696	0.664206	-4.47974
NFYC	0.242213	7.28188	1.55716	0.132153	0.675798	-4.55527
PLP1	0.242078	5.74356	2.34602	0.027313	0.515449	-3.3897
CLEC6A	0.24205	4.7275	1.61563	0.118877	0.664254	-4.48082
BCLAF3	0.241856	5.64318	1.9566	0.0617899	0.592229	-4.00594
BTAF1	0.241792	7.15706	1.62118	0.117677	0.663647	-4.47364
SLC25A20	0.241691	6.36842	1.59206	0.12409	0.667321	-4.5111
ARIH1	0.241674	6.95599	2.2487	0.0337039	0.532673	-3.5502
SNX13	0.241644	7.93445	1.69037	0.10354	0.645889	-4.38253
CDC123	0.24155	8.29704	1.78192	0.0870618	0.626282	-4.25757
SNX10	0.241389	7.70015	1.55713	0.132161	0.675798	-4.55532
MTMR2	0.241355	5.82128	1.63771	0.11416	0.659438	-4.45214
CYTH2	0.241344	7.21105	2.40068	0.0242297	0.508035	-3.29782
ZNF730	0.24134	4.18011	1.60702	0.12076	0.666701	-4.49192
B3GNT8	0.241237	6.79828	1.64892	0.111825	0.657248	-4.43746
PPP1CA	0.241057	10.161	2.21906	0.0359044	0.533933	-3.59827
LAPTM5	0.241001	11.4864	2.29893	0.0302524	0.519903	-3.46786
RAB1B	0.240987	9.95924	2.25375	0.0333412	0.531777	-3.54197
PTPN23	0.240947	5.65783	2.69276	0.012538	0.456003	-2.78809
SH3BP1	0.240934	7.89507	1.89881	0.0693314	0.61032	-4.09104
PHF21A	0.240816	9.13701	2.43176	0.0226229	0.504635	-3.24506
RAC2	0.240726	10.5706	1.80325	0.0835627	0.624141	-4.22776
NF1	0.240721	6.35028	1.55972	0.131547	0.675469	-4.55206
PI4K2A	0.24071	6.62586	2.41286	0.0235878	0.508035	-3.27719
CD46	0.240592	9.26125	2.1067	0.0454747	0.558986	-3.77689
SYNJ1	0.240502	6.54638	1.81767	0.0812654	0.623662	-4.20746
SMPD3	0.240473	5.62167	2.02158	0.0541807	0.572985	-3.90817
ALPK1	0.240417	5.93895	0.874444	0.3903	0.842405	-5.2488
CDC16	0.240375	6.36112	1.46814	0.154686	0.698623	-4.66443
DENND10	0.240269	8.8769	2.26105	0.0328234	0.530135	-3.53005
JADE3	0.240261	3.88304	2.02604	0.0536901	0.570734	-3.90138
NUP153	0.240225	8.14885	2.27125	0.0321123	0.526754	-3.51336
ACTR6	0.240199	5.75748	1.03101	0.312524	0.801612	-5.12042
COPB1	0.240191	6.65919	2.39652	0.0244524	0.508035	-3.30485
GALNT1	0.240029	5.52574	2.10467	0.0456662	0.559451	-3.78005
PSRC1	0.239928	4.03992	1.73306	0.0955539	0.638758	-4.32488
EHD1	0.239756	8.44621	2.83295	0.00904691	0.44298	-2.53355
RNF19B	0.239697	8.62027	2.06227	0.0498497	0.564388	-3.84586
SAP130	0.239692	8.20703	1.82279	0.0804633	0.623662	-4.20022
ZNF138	0.2395	6.54401	1.02448	0.31554	0.802984	-5.12617
DAAM2	0.239473	4.75713	1.04175	0.307619	0.797532	-5.11092
DMTF1	0.239458	8.82365	2.14727	0.041783	0.546796	-3.71307
ITGB3BP	0.239458	4.4453	1.01227	0.321224	0.805457	-5.13681
CYTH1	0.239429	8.43038	1.61588	0.118823	0.664206	-4.4805
REPS2	0.2394	6.43027	1.15697	0.258351	0.771805	-5.00333
PRKCB	0.239322	9.32812	2.03151	0.0530941	0.570052	-3.89304
GRB10	0.238983	5.81992	1.19622	0.242966	0.762923	-4.9644
SAFB	0.238968	7.77846	2.21907	0.0359035	0.533933	-3.59825
OTUD4	0.238931	6.53127	1.5287	0.139046	0.680772	-4.59074
TM6SF1	0.238895	7.78572	1.58005	0.126818	0.670676	-4.52639
DDX3X	0.238874	8.60164	1.59498	0.123434	0.667321	-4.50736
TRAPPC2	0.238861	6.36346	1.74528	0.0933658	0.635063	-4.30817
DOCK5	0.238671	9.86574	1.60667	0.120837	0.666928	-4.49237
CCDC174	0.238509	6.59618	1.93005	0.0651606	0.603959	-4.04526
SLF1	0.238468	4.53036	1.45815	0.157397	0.701831	-4.67635
SLN	0.238455	4.94173	2.36397	0.0262627	0.512219	-3.35966
OR5P3	0.238395	2.53372	1.61022	0.120058	0.665954	-4.4878
HK3	0.23835	7.37606	1.73504	0.0951958	0.638758	-4.32217
CASP4	0.238282	9.87391	1.81916	0.0810311	0.623662	-4.20535
ATP8B4	0.23825	4.84731	1.5649	0.130328	0.672205	-4.54554
NBEAL1	0.23804	3.64151	1.10309	0.280619	0.780919	-5.05489
TEC	0.237991	6.09226	1.99884	0.0567437	0.580156	-3.94263
DENND5A	0.237801	7.54395	1.52293	0.140477	0.683223	-4.59786
CYB5B	0.237691	7.13658	1.8724	0.0730363	0.615314	-4.12933
ACOT9	0.237521	7.05522	1.95038	0.0625661	0.594995	-4.01519
CBR4	0.237506	6.47515	2.01027	0.0554424	0.577554	-3.92534
LRRN1	0.237498	5.05267	0.824658	0.417459	0.856131	-5.28552
ZNF185	0.237492	6.78123	1.75116	0.0923297	0.634158	-4.30011
CREBBP	0.237444	9.02924	1.86758	0.0737313	0.616024	-4.13628
DIAPH1	0.237219	8.23102	1.64658	0.11231	0.657769	-4.44053
SGCD	0.237181	4.57048	2.14027	0.0423993	0.548537	-3.72413
CTRL	0.237166	6.22993	2.07155	0.0489063	0.564324	-3.83154
LCA5	0.237079	3.75916	1.91607	0.0669992	0.605927	-4.06581
CSF1	0.237052	6.57281	1.32953	0.195821	0.7369	-4.82381
VWA8	0.237023	7.09401	1.43708	0.163242	0.704023	-4.70128
WAPL	0.236956	6.87958	2.40063	0.0242326	0.508035	-3.29791
LAMTOR5	0.236819	7.60309	1.89122	0.0703789	0.61334	-4.10209
NDUFB3	0.236783	6.56243	1.29715	0.206565	0.741534	-4.85914
SEC22C	0.23669	6.05927	1.37424	0.18171	0.72491	-4.77385
NECTIN1	0.236625	5.3407	1.90558	0.068408	0.608351	-4.08116
PGAM4	0.236615	5.22206	1.97182	0.0599282	0.588072	-3.98324
GTF2IRD2B	0.236489	4.65809	1.65246	0.111097	0.657046	-4.43281
INTS6	0.236333	6.6029	1.75746	0.0912293	0.633306	-4.29145
TMEM184C	0.236272	7.28639	1.96465	0.0607991	0.5904	-3.99395
TIPARP	0.236205	6.8867	1.76595	0.089764	0.631924	-4.27973
CHSY1	0.236124	7.28046	1.36006	0.186097	0.729595	-4.78985
LGALS8	0.236111	7.41975	1.60886	0.120355	0.666008	-4.48955
TLR3	0.236089	3.93145	1.3203	0.198841	0.7391	-4.83397
ASPRV1	0.236	6.56998	1.67861	0.105838	0.649851	-4.39823
TRPC4AP	0.235914	8.27128	1.9061	0.0683375	0.608261	-4.0804
JAK2	0.235825	6.9401	1.43946	0.162573	0.703965	-4.69847
WIPI1	0.235807	7.41606	2.34506	0.02737	0.515449	-3.3913
IL12B	0.235798	3.74193	1.70679	0.100405	0.64293	-4.36049
RNF141	0.23577	8.93804	1.55201	0.13338	0.675798	-4.56174
HIP1	0.235605	5.36785	1.24416	0.225117	0.755942	-4.91532
YARS2	0.235598	4.92251	1.59461	0.123517	0.667321	-4.50784
GLA	0.235591	5.53171	1.86871	0.0735669	0.615746	-4.13464
GPR15	0.235581	5.75515	1.01101	0.321815	0.805778	-5.1379
ATP7A	0.23558	5.59577	1.96242	0.0610723	0.5904	-3.99727
RAB1A	0.23551	9.45058	2.61572	0.0149607	0.479666	-2.9254
MEI4	0.235436	2.73433	2.2097	0.0366262	0.534067	-3.61338
CUBN	0.235182	5.17028	1.03073	0.312656	0.801657	-5.12067
IFNAR2	0.235078	9.78941	2.2319	0.0349355	0.533933	-3.57749
ESS2	0.235037	8.07689	2.38321	0.0251785	0.509776	-3.32732
PRPF18	0.235005	6.51359	1.8545	0.0756442	0.616747	-4.15506
NBPF10	0.234954	8.9165	1.72184	0.0976003	0.641178	-4.34014
ARRDC4	0.234888	6.21096	1.11292	0.276456	0.77924	-5.04564
SUZ12	0.234878	6.24657	1.42669	0.166187	0.707783	-4.71346
MED15	0.23475	9.04485	2.37411	0.025686	0.510224	-3.34263
ARHGAP1	0.234672	8.44537	2.17801	0.039167	0.538964	-3.6642
GPAT3	0.234632	6.30938	1.69695	0.102274	0.645706	-4.37372
MAPK8IP2	0.234615	4.94301	1.80584	0.0831461	0.623662	-4.22413
DACH1	0.234604	5.30495	1.57254	0.128548	0.671668	-4.5359
TMEM144	0.234405	5.5044	1.62241	0.117411	0.663606	-4.47204
AIPL1	0.234381	3.8802	2.21661	0.0360922	0.534067	-3.60223
DIAPH2	0.234342	6.33031	1.7297	0.0961626	0.639362	-4.32945
RAB11FIP2	0.234273	6.24377	1.78231	0.0869968	0.626282	-4.25703
DBNL	0.234221	8.58303	2.16772	0.0400258	0.543182	-3.68061
ENTPD8	0.233944	4.8215	2.41471	0.0234917	0.508035	-3.27405
TP53BP2	0.233707	7.64974	1.99121	0.0576282	0.581338	-3.95414
SOCS5	0.233522	5.51192	1.31128	0.201823	0.739592	-4.84382
ZBTB37	0.23342	6.25303	1.95094	0.062496	0.594931	-4.01436
RAB11FIP4	0.233377	6.88917	1.5298	0.138774	0.680772	-4.58938
ARPIN-AP3S2	0.233363	6.90746	2.47314	0.0206356	0.492957	-3.17423
OR5P2	0.233283	2.33258	2.40525	0.0239867	0.508035	-3.29008
KIF11	0.233228	3.91594	1.81978	0.0809337	0.623662	-4.20447
ZNF567	0.233042	5.80361	1.34947	0.189425	0.733663	-4.8017
SUMF1	0.232935	6.39827	1.75728	0.09126	0.633306	-4.29169
GNG2	0.232815	8.49979	1.79287	0.0852503	0.626088	-4.2423
BEST1	0.232766	6.81354	1.78441	0.0866464	0.626282	-4.2541
GNPAT	0.232732	6.69852	2.05808	0.0502806	0.565336	-3.85231
CRK	0.232687	7.58203	1.86427	0.0742115	0.616361	-4.14105
PPP2R5C	0.232605	9.2452	2.07005	0.0490576	0.564324	-3.83385
SPATA7	0.232412	4.40432	1.83091	0.0792047	0.623001	-4.18871
CAPZA1	0.232285	8.53608	2.34675	0.0272693	0.515449	-3.38847
ZNF700	0.232266	6.5483	2.03907	0.0522797	0.570052	-3.88149
RASGRP4	0.232092	8.88563	1.7053	0.100685	0.644317	-4.36249
HNRNPK	0.232012	9.75029	2.39145	0.0247267	0.508904	-3.31342
GBA	0.231967	8.33988	1.5703	0.129069	0.671668	-4.53874
HSP90B1	0.231948	9.13182	1.82876	0.0795354	0.623662	-4.19175
IL2RB	0.231928	8.39179	1.09412	0.284457	0.78471	-5.06326
NEMP2	0.231883	4.81014	1.48363	0.150556	0.693513	-4.64581
RCBTB2	0.23159	7.40556	2.06566	0.0495028	0.564324	-3.84063
CPEB2	0.231555	6.22291	1.82107	0.0807317	0.623662	-4.20265
CAAP1	0.231499	6.95251	2.53507	0.0179612	0.48369	-3.06703
ARL8A	0.231444	7.86132	2.11424	0.0447672	0.556706	-3.76508
PSMD11	0.231406	7.29472	1.9334	0.0647267	0.601875	-4.04032
ST3GAL2	0.231257	6.08937	2.06783	0.0492817	0.564324	-3.83727
TMTC3	0.231234	5.62404	1.52693	0.139482	0.681518	-4.59292
FRRS1	0.231221	4.46253	1.42545	0.166541	0.708312	-4.71491
ZNF490	0.231172	6.39916	2.2589	0.0329755	0.530135	-3.53357
PTK2B	0.230999	8.77977	2.10222	0.0458989	0.559451	-3.78387
MCU	0.230617	6.70464	1.69388	0.102862	0.645706	-4.37783
GTPBP1	0.230573	6.56383	1.40564	0.172286	0.713375	-4.73792
CDKL3	0.230544	3.20174	1.79168	0.0854458	0.626282	-4.24397
GALNT7	0.230486	6.32711	1.92594	0.0656965	0.603959	-4.05131
PLEKHO2	0.230431	7.64511	1.95932	0.0614541	0.5904	-4.0019
SNX1	0.230426	7.30207	2.68152	0.0128668	0.456833	-2.80824
TES	0.230383	8.49054	1.71777	0.0983514	0.641743	-4.34565
GAL3ST1	0.230207	6.11635	2.13726	0.0426679	0.549649	-3.72889
KCNC2	0.230072	3.38335	1.62812	0.11619	0.662315	-4.46463
KCNAB2	0.230067	8.43836	2.54101	0.0177225	0.48369	-3.05668
SIPA1L1	0.229964	6.98689	1.39984	0.173996	0.714485	-4.74461
SECTM1	0.229957	7.75015	0.928371	0.362199	0.827273	-5.20678
RASSF5	0.229801	9.79876	2.36535	0.0261835	0.511622	-3.35734
CDH2	0.229661	3.76179	1.89547	0.069791	0.61032	-4.09591
RPN1	0.229602	9.43817	2.40241	0.0241377	0.508035	-3.2949
PCMTD1	0.229478	8.49619	1.91384	0.0672959	0.606635	-4.06908
NRBF2	0.229324	7.49053	1.32268	0.198059	0.739064	-4.83136
ZDHHC17	0.229275	6.05297	1.69524	0.102602	0.645706	-4.37601
SLAMF6	0.229249	9.0769	1.30363	0.204378	0.739592	-4.85212
ZNF763	0.228988	5.97595	1.27384	0.214577	0.748417	-4.8841
CPEB4	0.228979	7.47364	2.13051	0.0432735	0.550682	-3.73952
TBKBP1	0.22894	5.85225	1.67374	0.1068	0.651767	-4.40469
ARAP2	0.228899	7.61012	1.17864	0.24977	0.768919	-4.98197
KCNA2	0.228795	6.07174	2.80093	0.00975203	0.443965	-2.59218
SEC14L1	0.228788	10.1628	1.75699	0.0913105	0.633306	-4.29209
ANKRD12	0.228771	8.15006	1.5568	0.132238	0.675798	-4.55573
BRCA1	0.22853	3.94478	1.37176	0.182469	0.726114	-4.77665
GMIP	0.228455	8.36473	1.70681	0.1004	0.64293	-4.36046
LDHAL6A	0.228378	4.12397	2.60125	0.0154622	0.479666	-2.95098
PRKCSH	0.228346	9.14564	2.16181	0.0405263	0.544467	-3.69001
HLA-E	0.228173	10.4847	1.52384	0.140251	0.683223	-4.59674
CEP350	0.228074	5.87882	1.83356	0.0787974	0.621785	-4.18494
LLPH	0.228048	6.12895	1.71705	0.0984852	0.642051	-4.34663
JARID2	0.228034	7.36552	1.86344	0.0743315	0.616377	-4.14223
MEGF6	0.227951	6.69281	2.55381	0.0172178	0.48369	-3.03432
RAB37	0.227815	7.3532	2.0316	0.0530843	0.570052	-3.8929
CRISP3	0.227709	4.25609	1.28973	0.209089	0.744951	-4.86712
MSRB2	0.227669	6.03734	1.36759	0.183757	0.728281	-4.78137
PER1	0.227653	5.7107	2.11472	0.0447219	0.556706	-3.76432
SEC22B	0.227214	8.15493	2.54046	0.0177448	0.48369	-3.05765
ATL2	0.227114	6.13439	1.38896	0.177243	0.719568	-4.75709
TSNAX	0.227072	6.39668	1.71134	0.0995491	0.642554	-4.35435
CEBPD	0.227028	6.90055	1.43301	0.164391	0.705935	-4.70606
SACM1L	0.226979	7.28822	2.50077	0.0193998	0.4891	-3.12657
GCC2	0.226922	5.15314	1.22024	0.233894	0.760033	-4.94002
SCAP	0.226864	7.34977	1.65168	0.111258	0.657046	-4.43384
METRNL	0.226863	6.6751	2.21694	0.0360667	0.534067	-3.60169
ABL1	0.226793	5.2827	1.63755	0.114194	0.659438	-4.45235
MAPK8	0.226788	6.95813	1.59484	0.123465	0.667321	-4.50754
EAPP	0.226738	7.3286	1.41306	0.170116	0.711688	-4.72933
SLC33A1	0.226683	5.65034	1.745	0.0934163	0.635063	-4.30856
RRAGD	0.226657	6.1418	2.22057	0.0357897	0.533933	-3.59584
SETDB1	0.226545	6.9818	1.72823	0.0964295	0.639362	-4.33145
CSNK1G3	0.226474	5.95721	1.48551	0.150061	0.693003	-4.64354
ARFGAP3	0.226451	6.76516	2.45124	0.0216659	0.498078	-3.21179
OTUD5	0.226405	8.17633	1.9789	0.0590788	0.585438	-3.97263
SCAF11	0.226262	6.04581	1.68804	0.103992	0.645889	-4.38565
FES	0.226239	6.84841	2.25358	0.0333533	0.531777	-3.54224
GNB2	0.226168	9.09729	1.99117	0.057632	0.581338	-3.95419
CCDC90B	0.226145	6.27083	1.28031	0.21233	0.747093	-4.87721
PPM1E	0.226033	4.08903	1.86431	0.0742055	0.616361	-4.14099
SEC24D	0.226011	7.6398	1.62337	0.117206	0.663606	-4.4708
C11orf54	0.226007	6.74847	1.76338	0.0902054	0.631947	-4.28328
ATP8A1	0.225905	6.59934	1.51252	0.143091	0.68592	-4.61066
EPX	0.225831	4.7429	2.40352	0.0240785	0.508035	-3.29301
DEFA4	0.225789	6.69251	0.729551	0.472527	0.877728	-5.35001
SBNO1	0.22576	6.14761	2.41248	0.0236077	0.508035	-3.27784
TINF2	0.225695	8.0426	2.54673	0.0174953	0.48369	-3.04669
EMB	0.225595	7.95798	1.55641	0.132331	0.675798	-4.55622
IGIP	0.225534	4.32681	1.50735	0.144404	0.686254	-4.61699
FOLR2	0.225479	6.36031	1.73312	0.0955432	0.638758	-4.3248
UBXN4	0.225409	8.27043	1.98169	0.058748	0.584498	-3.96846
TBL1Y	0.225382	4.68726	2.31868	0.0289858	0.519903	-3.43518
ACSL3	0.225288	6.00781	1.81197	0.0821664	0.623662	-4.21549
SEC31A	0.225234	7.26019	1.73987	0.0943295	0.637072	-4.31558
VDR	0.225174	7.73997	1.84605	0.076903	0.618584	-4.16715
IL7	0.225169	2.53181	1.46797	0.154731	0.698623	-4.66463
ATG4C	0.225157	4.91828	1.09377	0.284609	0.784838	-5.06359
GPR84	0.225057	3.84835	1.34405	0.191148	0.734702	-4.80774
RRM2B	0.224817	6.90147	1.24173	0.225997	0.756493	-4.91785
THEMIS2	0.224801	7.97992	1.62424	0.11702	0.663606	-4.46967
CRACR2A	0.224764	6.44968	1.83087	0.0792102	0.623001	-4.18876
GRB2	0.22476	9.55686	2.20829	0.0367356	0.534067	-3.61564
LILRA5	0.224756	8.07334	1.55474	0.132729	0.675798	-4.55831
FAT1	0.224754	3.25271	1.98221	0.0586854	0.584498	-3.96767
TTLL4	0.224738	6.88756	1.86285	0.0744175	0.616747	-4.14308
ZNF486	0.224597	5.55087	0.999877	0.327065	0.808673	-5.14749
SEPTIN7	0.22459	8.55852	2.42375	0.0230273	0.508035	-3.2587
DPYSL2	0.224515	7.29579	1.32891	0.196023	0.7369	-4.8245
UGT2B10	0.224511	2.56756	1.76	0.090789	0.633111	-4.28795
STK38L	0.224462	7.0131	1.80897	0.0826445	0.623662	-4.21972
AHCTF1	0.224371	8.28662	1.58134	0.126522	0.670526	-4.52475
WDR70	0.224286	5.46073	1.50954	0.143848	0.68592	-4.61431
DHTKD1	0.224147	7.24913	2.46089	0.0212064	0.497219	-3.19527
SPPL2A	0.224131	6.91859	1.97382	0.0596868	0.587343	-3.98024
MAPRE1	0.224029	8.31098	2.37833	0.0254497	0.510136	-3.33554
EFCAB7	0.22395	3.17871	1.24383	0.225238	0.755942	-4.91567
MAP3K8	0.223908	7.3256	2.06224	0.049852	0.564388	-3.84589
GGNBP2	0.223843	7.79285	2.22827	0.0352073	0.533933	-3.58338
CERS2	0.223775	7.72154	2.2528	0.0334095	0.531777	-3.54352
CLVS1	0.223716	3.60732	2.38013	0.025349	0.509776	-3.3325
SSR1	0.223714	8.80635	2.17659	0.0392844	0.538964	-3.66647
TIA1	0.223711	7.14331	1.69077	0.103463	0.645889	-4.382
AP1G1	0.223434	6.6707	2.4071	0.0238893	0.508035	-3.28695
HDDC2	0.223422	6.0644	2.11778	0.0444383	0.556203	-3.75953
PSMD6	0.223417	6.52717	1.91859	0.066664	0.605382	-4.06211
MCM7	0.223149	6.77509	1.87537	0.0726105	0.615314	-4.12504
SRP19	0.223124	6.50392	2.08537	0.0475299	0.564324	-3.81011
RND1	0.222999	4.38346	2.55051	0.0173469	0.48369	-3.0401
CYP2R1	0.222999	4.81986	1.11686	0.274801	0.777521	-5.04192
PRCP	0.222965	7.07497	1.45349	0.158677	0.701831	-4.6819
RFT1	0.222912	6.21369	1.63411	0.114919	0.660202	-4.45684
PKNOX1	0.222763	7.53602	2.46269	0.0211215	0.497219	-3.19217
MEFV	0.222682	8.00144	1.5984	0.122668	0.667321	-4.50298
ITCH	0.222663	7.62661	2.05178	0.0509356	0.56645	-3.862
FOSL2	0.222589	8.26193	1.73478	0.0952436	0.638758	-4.32254
FCHSD2	0.222546	9.29405	1.74543	0.0933403	0.635063	-4.30798
CENPI	0.222534	3.56977	1.59424	0.123599	0.667321	-4.50831
CTSA	0.22252	9.11402	1.52939	0.138875	0.680772	-4.58988
CEP295NL	0.222486	8.11391	1.62401	0.117068	0.663606	-4.46997
EPC2	0.22244	6.60376	1.63957	0.113771	0.659301	-4.44971
SP1	0.222252	9.50454	2.02988	0.0532713	0.570389	-3.89553
TNFAIP3	0.222189	8.10032	1.90425	0.0685885	0.608804	-4.08311
ACSS2	0.22216	5.33307	1.15092	0.260784	0.77232	-5.00922
GABPA	0.222154	5.84774	2.2604	0.0328694	0.530135	-3.53112
VPS37B	0.222087	6.51004	2.1755	0.0393746	0.539806	-3.6682
SETBP1	0.222036	7.14865	1.75259	0.0920788	0.633803	-4.29815
SARNP	0.22203	5.73876	1.61087	0.119915	0.66595	-4.48696
CACNA1E	0.221953	5.55957	1.52082	0.141003	0.683439	-4.60046
TGFBI	0.221938	8.06278	1.41113	0.17068	0.712553	-4.73158
ARPC1B	0.221828	9.07498	1.44842	0.160074	0.702621	-4.68789
KIAA1109	0.221766	7.85628	1.61503	0.119008	0.664408	-4.48159
ELOVL5	0.221606	9.86481	1.84554	0.07698	0.618938	-4.16788
IL4R	0.221559	8.5317	1.78174	0.0870917	0.626282	-4.25782
ATP6AP1	0.221297	7.39445	2.00276	0.0562944	0.579033	-3.93671
IDH3G	0.221135	8.92228	1.89812	0.0694259	0.61032	-4.09205
KIZ	0.221083	5.46082	1.85419	0.0756896	0.616747	-4.1555
VPS13A	0.22106	4.47365	1.10525	0.279702	0.780672	-5.05287
NIPAL2	0.221045	5.79262	1.53067	0.138559	0.680772	-4.5883
CRNKL1	0.220972	6.3431	1.78863	0.0859472	0.626282	-4.24822
AGTRAP	0.220955	8.41427	1.31631	0.200154	0.73937	-4.83833
CWC25	0.220901	6.31048	1.53759	0.136861	0.679695	-4.57971
ANP32A	0.2209	9.15698	1.92572	0.0657257	0.603959	-4.05164
MMADHC	0.220794	7.22581	1.45616	0.157942	0.701831	-4.67872
DNAI2	0.220782	5.06109	1.84184	0.0775366	0.619795	-4.17315
USP28	0.220726	6.23197	1.14316	0.263931	0.773406	-5.01675
ZNF184	0.220667	6.08443	1.67047	0.107452	0.651992	-4.40904
HEXB	0.220537	8.1839	1.34857	0.18971	0.73376	-4.8027
EXT2	0.220463	5.41373	1.25982	0.219509	0.752828	-4.89893
TYROBP	0.220442	12.2503	1.8024	0.0836992	0.624141	-4.22895
RNF13	0.22036	9.74728	1.6159	0.118817	0.664206	-4.48046
CALM2	0.220335	9.04918	1.67259	0.107029	0.651962	-4.40622
ZNF613	0.22012	5.76002	1.98408	0.0584642	0.584308	-3.96486
HNRNPA0	0.220076	6.81537	1.80106	0.0839159	0.624141	-4.23083
CCDC7	0.220076	6.0573	1.09003	0.286218	0.786257	-5.06706
VRK3	0.220073	9.28685	2.19682	0.0376402	0.534628	-3.63409
EZH1	0.220058	7.34425	1.80258	0.0836709	0.624141	-4.2287
CENPC	0.220008	6.85641	1.77768	0.0877716	0.628442	-4.26346
FBXL3	0.219982	6.93914	1.57693	0.127534	0.671493	-4.53034
USP11	0.21986	7.30842	1.71992	0.0979539	0.641258	-4.34274
ZNF701	0.219678	7.80745	1.73081	0.0959618	0.639359	-4.32795
PITPNA	0.219653	8.13475	2.19623	0.0376876	0.534628	-3.63504
UQCRC1	0.219625	6.95726	2.11724	0.0444879	0.556306	-3.76037
ELF1	0.219527	9.37262	1.75558	0.0915553	0.633803	-4.29403
CHD8	0.219449	7.44964	1.47314	0.153343	0.69727	-4.65844
TACR1	0.219301	4.89527	1.87551	0.0725912	0.615314	-4.12484
ZNF586	0.219299	6.41775	1.94248	0.063563	0.598234	-4.0269
RSPH14	0.219209	4.00858	1.11988	0.273538	0.777392	-5.03906
KCNMB1	0.218976	6.73934	1.8442	0.0771808	0.619492	-4.16979
FGL2	0.218943	10.3406	1.85774	0.075167	0.616747	-4.15043
NINJ1	0.218855	7.94582	1.77373	0.0884386	0.629549	-4.26895
ARGLU1	0.218801	7.44047	1.25536	0.221095	0.753713	-4.90362
FKBP11	0.218674	6.50134	1.27096	0.215581	0.749167	-4.88715
KRTAP17-1	0.218592	5.65097	2.46149	0.0211781	0.497219	-3.19424
CHIC2	0.218444	6.66364	1.51211	0.143197	0.68592	-4.61117
SMURF1	0.218399	6.65877	2.01433	0.054987	0.576814	-3.91919
RNF165	0.218322	5.26566	1.55196	0.13339	0.675798	-4.56179
ERCC3	0.218291	7.08962	1.34095	0.192137	0.735424	-4.81118
KDM3A	0.218255	6.15852	1.36826	0.18355	0.728277	-4.78062
ADAMTS7	0.218192	5.53202	1.92205	0.0662069	0.60504	-4.05703
BUD31	0.218134	5.90079	1.65312	0.110963	0.657046	-4.43195
RAB10	0.218071	8.94239	2.34041	0.0276486	0.515631	-3.39905
SMCR5	0.218014	3.93373	1.82168	0.0806358	0.623662	-4.20178
TBC1D25	0.217816	7.90702	2.61451	0.0150021	0.479666	-2.92755
HNRNPA3	0.217811	7.81717	2.13168	0.043168	0.550682	-3.73768
ITGAV	0.217609	4.69691	1.38082	0.179703	0.724372	-4.76638
TTC26	0.2176	6.17205	1.43014	0.165206	0.706838	-4.70943
SLC46A2	0.217503	5.12986	1.20203	0.240749	0.762127	-4.95854
RNF185	0.21737	7.11165	2.41989	0.0232244	0.508035	-3.26525
USP3	0.217163	8.66366	2.17861	0.0391176	0.538964	-3.66325
ST20-MTHFS	0.217134	7.29921	1.03932	0.308724	0.798538	-5.11307
TRIP4	0.217096	6.22162	2.25165	0.0334919	0.531801	-3.5454
AURKAIP1	0.216978	7.22096	2.53709	0.01788	0.48369	-3.06352
CIRBP	0.216895	9.16195	1.80901	0.0826373	0.623662	-4.21966
CCDC65	0.216793	4.0043	1.38799	0.177532	0.72002	-4.75819
CHRM4	0.216735	5.78983	2.01593	0.0548078	0.576695	-3.91676
CLEC2A	0.216683	3.59587	1.43139	0.164849	0.706733	-4.70796
SDHAF3	0.216642	5.24324	1.17997	0.249252	0.768332	-4.98066
SPG21	0.216626	7.51035	1.96447	0.0608208	0.5904	-3.99421
HPS3	0.21647	8.07063	2.0076	0.0557445	0.577554	-3.92939
YIPF1	0.216396	6.71131	1.84224	0.0774764	0.619795	-4.17258
FAM107B	0.216369	6.60952	1.10346	0.280463	0.780806	-5.05455
CD9	0.216266	6.94636	0.950133	0.351249	0.822232	-5.18916
IQCF1	0.21622	2.8007	1.97923	0.0590399	0.585438	-3.97214
LGALS17A	0.216215	5.68053	1.7836	0.0867821	0.626282	-4.25524
SH3KBP1	0.216146	9.02679	2.19444	0.0378302	0.535052	-3.6379
SOAT1	0.216007	7.28511	1.82482	0.0801466	0.623662	-4.19734
MRPS27	0.215985	5.36999	1.17718	0.250344	0.768921	-4.98343
ARGFX	0.215928	4.14078	2.43325	0.022548	0.504635	-3.24251
SLC12A6	0.215904	9.2352	1.75078	0.0923957	0.634158	-4.30063
NDUFS1	0.215709	5.74376	2.19701	0.0376251	0.534628	-3.63378
KRTAP10-4	0.215571	4.90238	2.2014	0.0372771	0.534067	-3.62674
FAM98B	0.215547	4.87343	1.08128	0.290015	0.789659	-5.07514
VASH1	0.215358	4.72482	1.5514	0.133525	0.675798	-4.5625
ALDH2	0.215298	6.98147	1.43573	0.163624	0.704594	-4.70287
MPL	0.215219	4.2347	0.788119	0.438126	0.863574	-5.31118
KCNE3	0.215213	6.62518	1.26198	0.218742	0.752595	-4.89665
NCEH1	0.215191	5.70185	1.6435	0.112949	0.658622	-4.44456
CCL18	0.215181	5.38598	2.25925	0.0329508	0.530135	-3.533
SLC35A5	0.215178	6.09071	1.40134	0.173554	0.71435	-4.74289
TPCN2	0.215081	6.38874	1.4252	0.166613	0.708312	-4.7152
TENM1	0.215047	4.17896	1.30313	0.204549	0.739592	-4.85267
ACTBL2	0.215034	3.13426	1.91279	0.0674368	0.606635	-4.07062
GNB1	0.214982	9.7518	2.44066	0.0221808	0.504635	-3.22987
RPS6KC1	0.214966	5.17086	1.78558	0.0864526	0.626282	-4.25248
SMARCC1	0.214829	7.30487	2.05865	0.0502219	0.565336	-3.85143
UBE2J1	0.214746	8.93615	1.51663	0.142054	0.68549	-4.60561
CACUL1	0.214678	8.66027	1.92034	0.066433	0.605382	-4.05955
SRA1	0.214596	7.08702	2.15711	0.0409288	0.544914	-3.69747
CCNK	0.214588	7.65558	2.40139	0.0241916	0.508035	-3.29661
SENP6	0.214586	7.32055	1.64963	0.11168	0.657046	-4.43653
PSMD4	0.214583	7.98224	2.18911	0.0382594	0.537152	-3.64645
VNN3P	0.21444	6.46868	0.858059	0.39911	0.84644	-5.26111
OSBPL3	0.214365	5.37284	1.09284	0.28501	0.78526	-5.06446
ACP6	0.214355	5.03982	1.76991	0.0890876	0.630462	-4.27425
SRSF5	0.214219	9.8967	1.65082	0.111435	0.657046	-4.43497
TVP23B	0.214144	7.34242	2.10329	0.0457977	0.559451	-3.78221
RAB5A	0.214089	9.18216	2.30906	0.0295968	0.519903	-3.45112
TTF1	0.214039	5.82658	1.78391	0.0867296	0.626282	-4.2548
RAB11FIP1	0.21398	9.09965	1.30842	0.202775	0.739592	-4.84693
ASH1L	0.213976	6.88542	1.86124	0.0746531	0.616747	-4.1454
COPA	0.213762	7.59559	1.66335	0.10888	0.654434	-4.41845
TAF1A	0.213735	3.80173	1.43167	0.164772	0.706562	-4.70764
PARD3	0.213692	4.06924	1.71057	0.0996944	0.642554	-4.35539
PTBP3	0.213677	10.2704	2.15756	0.0408899	0.544914	-3.69676
PDXDC2P-NPIPB14P	0.213656	5.94086	1.20288	0.240426	0.761668	-4.95768
SLC31A2	0.213653	8.88254	0.961294	0.345721	0.819753	-5.17998
ANKRD54	0.213643	5.09026	1.95056	0.0625438	0.594995	-4.01493
KRTAP10-5	0.213625	5.57211	2.28793	0.0309799	0.523731	-3.48599
LRRC17	0.213576	4.05163	1.62683	0.116465	0.662739	-4.46631
AFTPH	0.213518	9.20488	2.34379	0.0274456	0.515449	-3.39341
ANXA5	0.213514	8.56197	1.18987	0.24541	0.764162	-4.97078
FBXL20	0.213424	7.73255	1.51392	0.142737	0.68592	-4.60894
RSBN1L	0.213359	7.66361	1.83103	0.0791852	0.623001	-4.18853
GGPS1	0.213337	5.80749	1.58706	0.125219	0.668335	-4.51747
PSEN1	0.213289	8.43077	1.93982	0.0639015	0.598875	-4.03083
SEC23B	0.213278	7.60057	2.39846	0.0243485	0.508035	-3.30158
TBX10	0.213167	5.18744	2.32029	0.0288853	0.519903	-3.43252
MPIG6B	0.213158	7.52833	0.796756	0.433185	0.861508	-5.30521
TXNDC9	0.213148	4.76706	1.06827	0.295728	0.793915	-5.08704
ALDH9A1	0.213058	6.77451	1.96822	0.060364	0.589577	-3.98862
SLC6A11	0.213056	5.2614	2.05533	0.0505656	0.565985	-3.85654
TRIM23	0.212769	7.37884	1.78374	0.0867576	0.626282	-4.25503
AGT	0.212655	3.8157	1.99327	0.0573877	0.581338	-3.95103
CD1B	0.21259	4.40427	1.80257	0.0836721	0.624141	-4.22872
NRG1	0.212557	4.05503	1.18475	0.247392	0.766088	-4.9759
PTPN13	0.212519	4.67385	1.71473	0.0989167	0.642554	-4.34977
LILRA6	0.212515	6.9819	1.48052	0.151378	0.694403	-4.64956
PRNT	0.212443	4.85474	2.21656	0.0360957	0.534067	-3.60231
FAM110C	0.212382	4.38509	1.61261	0.119535	0.664628	-4.48472
ZNF440	0.212259	5.57302	1.7234	0.0973132	0.640861	-4.33802
GRK6	0.212137	8.37553	1.96955	0.0602029	0.588757	-3.98663
SETX	0.212088	7.8991	1.6996	0.101767	0.645686	-4.37016
MYO5A	0.212004	7.26745	1.78384	0.0867421	0.626282	-4.2549
JDP2	0.211934	6.848	1.82397	0.0802792	0.623662	-4.19855
GTF2IRD2	0.211918	6.98769	1.60145	0.12199	0.667321	-4.49907
SMIM4	0.211901	3.7707	1.19654	0.242845	0.762757	-4.96408
NSF	0.211764	7.39337	1.52281	0.140507	0.683223	-4.59801
S100A4	0.211659	8.60271	1.74102	0.094124	0.637072	-4.31401
GNPTAB	0.21154	6.75259	1.5209	0.140983	0.683439	-4.60036
COPG2	0.211487	4.49668	1.53239	0.138134	0.680772	-4.58616
CYP4F11	0.211301	4.23442	1.85323	0.0758326	0.616893	-4.15689
MFSD8	0.211176	7.00471	1.51041	0.143627	0.68592	-4.61325
PPP1R9B	0.211152	7.19236	2.22258	0.0356366	0.533933	-3.59259
APOBEC3H	0.21114	5.35951	2.20452	0.0370309	0.534067	-3.62171
HSPA5	0.210885	8.01469	2.03458	0.0527623	0.570052	-3.88836
UBE2D1	0.210858	8.95164	1.16531	0.255023	0.771148	-4.99515
SH3BP2	0.210814	9.37545	2.11956	0.0442732	0.555457	-3.75673
DUS2	0.210726	5.79352	1.74122	0.094088	0.637072	-4.31373
ZHX1-C8orf76	0.21064	6.59654	2.18116	0.0389075	0.538443	-3.65917
STING1	0.210623	8.71433	1.85664	0.0753283	0.616747	-4.152
PLIN5	0.210547	6.96855	2.33398	0.0280384	0.516796	-3.40976
NCOA3	0.210546	8.31194	1.6149	0.119036	0.664408	-4.48176
FAF2	0.210535	7.49366	1.692	0.103225	0.645889	-4.38035
TVP23A	0.210519	3.83518	2.0775	0.0483089	0.564324	-3.82231
BTNL8	0.210373	7.46279	1.65194	0.111204	0.657046	-4.4335
RBM48	0.210348	5.61595	1.63339	0.11507	0.660202	-4.45777
TFPI2	0.21034	4.44813	2.07719	0.0483402	0.564324	-3.8228
JAM3	0.210335	5.63662	0.876387	0.389264	0.84191	-5.24733
SLC29A1	0.210323	5.29286	0.7642	0.451987	0.870536	-5.32738
MRPL49	0.210281	6.39778	1.95975	0.0614005	0.5904	-4.00125
GPR132	0.210188	7.18528	1.95546	0.0619315	0.592229	-4.00763
DNAJB5	0.210177	5.90752	0.748805	0.461046	0.873991	-5.33756
TMEM184B	0.210176	7.39936	1.71525	0.0988196	0.642554	-4.34906
ARMC2	0.21017	4.91925	1.15916	0.257474	0.771148	-5.00118
IL1RL1	0.210123	4.62308	1.01011	0.322235	0.805889	-5.13868
KIFC1	0.210075	5.18336	1.88225	0.0716346	0.614142	-4.11509
MRPS31	0.20993	4.01469	1.46086	0.156659	0.701831	-4.67313
CROT	0.2099	4.63233	1.1041	0.28019	0.780806	-5.05395
ARPC4	0.209798	8.93359	1.70427	0.10088	0.644683	-4.36388
GPR107	0.209746	6.88745	1.8511	0.0761487	0.617745	-4.15993
TMEM39A	0.209693	7.17344	2.15758	0.0408883	0.544914	-3.69673
RFPL1	0.209681	4.08819	1.84623	0.0768762	0.618584	-4.16689
PSMD1	0.209603	6.1441	2.03372	0.0528546	0.570052	-3.88966
ZNF587B	0.209598	6.61009	2.60382	0.015372	0.479666	-2.94644
CEP295	0.209568	5.06496	1.22809	0.230987	0.758558	-4.93196
ACTR8	0.209503	5.10786	1.79063	0.0856171	0.626282	-4.24543
NBR1	0.209501	7.75709	1.96943	0.0602174	0.588757	-3.98681
HPGD	0.209486	6.22081	1.51244	0.143111	0.68592	-4.61075
CRTAP	0.209424	8.33494	1.90654	0.0682782	0.608261	-4.07976
ACAA2	0.209417	6.25603	1.57384	0.128246	0.671668	-4.53425
RNF6	0.209404	7.18656	1.96763	0.0604359	0.58975	-3.9895
AP3M1	0.209352	7.67564	1.62937	0.115922	0.661936	-4.463
KDM2A	0.209328	8.0519	2.00843	0.0556508	0.577554	-3.92814
EXT1	0.209308	6.13627	1.66763	0.10802	0.652871	-4.4128
TSEN34	0.209291	6.4001	1.9575	0.061679	0.591955	-4.00461
BRPF1	0.209279	5.60966	1.49813	0.14677	0.689494	-4.62823
NFS1	0.20909	5.9627	1.81937	0.0809975	0.623662	-4.20505
JMJD1C	0.209069	9.08871	1.60062	0.122174	0.667321	-4.50013
MYF6	0.209007	3.91094	1.56909	0.12935	0.671755	-4.54026
RAB8B	0.208989	8.1653	1.9428	0.0635224	0.598234	-4.02642
CLEC4A	0.208956	7.77177	1.62125	0.117661	0.663647	-4.47355
RNF4	0.20895	8.32887	1.70137	0.101431	0.645133	-4.36779
EXOC5	0.208789	5.60052	1.84211	0.0774968	0.619795	-4.17278
MACROH2A1	0.208776	8.94855	1.88401	0.0713862	0.614142	-4.11254
ISY1-RAB43	0.208726	5.7556	1.94405	0.0633643	0.598172	-4.02458
PPP6C	0.208391	8.33725	2.50165	0.0193617	0.4891	-3.12506
WDR64	0.208383	2.22158	1.52655	0.139578	0.681726	-4.5934
VPS41	0.208345	8.20675	1.68324	0.104927	0.649065	-4.39205
PERM1	0.208341	5.87425	2.10401	0.0457294	0.559451	-3.78109
ELF4	0.208264	8.09035	1.58205	0.126359	0.670427	-4.52384
TECPR2	0.208125	7.30561	2.08795	0.0472772	0.564142	-3.80611
CSTF1	0.207854	6.45958	2.03234	0.0530043	0.570052	-3.89178
LYPLA2	0.20761	8.4832	2.56291	0.0168674	0.481199	-3.0184
SNX11	0.207602	7.51931	1.56964	0.129221	0.671749	-4.53956
SOD2	0.207589	10.6935	1.33785	0.193135	0.736171	-4.81463
IL10RB	0.207574	8.33016	1.57893	0.127074	0.671366	-4.52781
PORCN	0.207539	6.33161	1.69501	0.102646	0.645706	-4.37632
NAGA	0.207515	7.11548	1.50438	0.145163	0.686899	-4.62062
COPS2	0.20747	6.46548	1.035	0.310696	0.799499	-5.1169
RIPK3	0.207404	6.26918	1.7423	0.0938961	0.636433	-4.31226
DNTT	0.207161	3.45288	1.75711	0.0912892	0.633306	-4.29192
CEACAM16	0.207151	5.20861	2.06632	0.0494358	0.564324	-3.83961
B3GNT5	0.207005	6.01812	1.1741	0.251553	0.770467	-4.98648
RBBP8	0.206975	4.24392	1.41148	0.170577	0.712546	-4.73117
OR5L2	0.206882	4.08281	2.08035	0.0480257	0.564324	-3.8179
CX3CL1	0.206761	5.84819	2.39373	0.0246031	0.508625	-3.30957
CAST	0.206711	8.57641	1.99203	0.0575322	0.581338	-3.9529
WDR19	0.206667	5.51777	1.16371	0.255661	0.771148	-4.99673
STK16	0.206605	5.28055	1.92001	0.0664765	0.605382	-4.06003
NMRK1	0.206557	5.93412	1.27898	0.21279	0.747915	-4.87863
KLK5	0.206475	4.5718	1.85319	0.0758389	0.616893	-4.15695
PMP22	0.206456	5.10464	1.68956	0.103697	0.645889	-4.38362
PIK3CA	0.206436	7.70023	1.86061	0.0747458	0.616747	-4.14631
CNIH2	0.206378	5.12828	1.66119	0.109318	0.654434	-4.42132
SNAP29	0.206348	7.80229	2.12158	0.0440878	0.554998	-3.75357
PPP2R2D	0.206334	6.59789	1.93287	0.0647956	0.601875	-4.04111
CD53	0.206312	11.2223	2.32871	0.0283615	0.517171	-3.41853
PNPLA8	0.206222	6.25245	1.4821	0.150959	0.694211	-4.64765
RNF208	0.206203	5.87042	2.25194	0.0334707	0.531801	-3.54492
FXR2	0.206143	6.34693	2.04308	0.0518523	0.56927	-3.87535
IMPA1	0.206118	5.67049	1.48885	0.149184	0.691409	-4.6395
FAM167A	0.206112	4.79346	1.45507	0.158241	0.701831	-4.68001
FAM214A	0.206098	6.00155	1.5844	0.125824	0.669278	-4.52086
SRRM1	0.205948	8.66919	1.74859	0.0927809	0.634589	-4.30364
PIK3CB	0.20592	7.34139	2.57041	0.0165833	0.47999	-3.00524
PTTG1IP	0.205855	9.15222	1.70841	0.100099	0.642554	-4.3583
NFAM1	0.20565	8.39658	1.36642	0.184117	0.728361	-4.78268
CYP4F8	0.205388	4.8995	1.7654	0.089858	0.631924	-4.28049
TCAIM	0.205357	6.85919	1.56792	0.129624	0.671755	-4.54174
SMCHD1	0.205334	9.77944	1.59385	0.123686	0.667321	-4.5088
FAAP24	0.20527	6.14505	2.0694	0.0491228	0.564324	-3.83485
DENND1B	0.205238	5.94459	1.39971	0.174034	0.714485	-4.74476
GLRB	0.205218	2.3179	1.80725	0.08292	0.623662	-4.22214
EIF4A1	0.2052	8.7228	1.61328	0.119388	0.664628	-4.48385
PLXNB3	0.205076	5.67567	1.79224	0.085353	0.626088	-4.24318
TBX2	0.205055	5.70671	1.84448	0.0771397	0.619492	-4.1694
ZDHHC6	0.205045	6.85639	1.21008	0.237701	0.76166	-4.95038
VAMP4	0.204904	5.45724	1.57178	0.128724	0.671668	-4.53686
MOB3C	0.20479	7.31229	2.05576	0.0505208	0.565923	-3.85588
GNL2	0.204714	5.52815	1.76662	0.0896483	0.63181	-4.2788
H3C15	0.204712	6.06684	2.45783	0.0213513	0.497219	-3.20052
PSME3IP1	0.204686	7.60701	1.63227	0.115308	0.660306	-4.45923
SBNO2	0.204685	9.63024	1.55722	0.132139	0.675798	-4.5552
SMCR8	0.204677	7.09842	2.0369	0.0525128	0.570052	-3.88481
GTF2I	0.204556	7.76569	1.55034	0.133778	0.675798	-4.56382
PSMD13	0.204488	8.08689	2.37024	0.0259048	0.510224	-3.34913
CTCF	0.20447	7.22864	1.88462	0.071301	0.614142	-4.11166
HEATR9	0.204469	4.54391	2.18489	0.0386023	0.537152	-3.65321
G3BP2	0.204453	8.88388	1.88654	0.0710318	0.614142	-4.10888
LINC00612	0.204421	6.20917	0.974731	0.339143	0.815662	-5.1688
ELOC	0.204394	6.59983	1.52795	0.13923	0.680995	-4.59166
ITPR2	0.204388	6.89847	1.79884	0.0842761	0.624501	-4.23395
C12orf75	0.204372	6.58306	1.30057	0.205409	0.740632	-4.85544
TRIML2	0.204363	3.87917	2.07114	0.0489468	0.564324	-3.83216
GLRX2	0.20436	4.87196	1.55386	0.132937	0.675798	-4.55941
GPR89A	0.204234	6.02782	1.16757	0.254129	0.771148	-4.99293
KCMF1	0.204224	8.85519	2.18055	0.0389577	0.538443	-3.66015
CALM1	0.204224	9.55159	1.80983	0.0825078	0.623662	-4.21851
STX16	0.204217	8.64626	1.63678	0.114355	0.659438	-4.45335
KLRB1	0.204212	6.69973	0.90599	0.373694	0.834897	-5.2245
HIPK1	0.204159	9.67779	1.61535	0.118938	0.664254	-4.48118
MAP2K1	0.204158	7.43336	2.18446	0.0386377	0.537152	-3.6539
RAE1	0.204118	6.45178	1.64081	0.11351	0.659301	-4.44808
HOXA13	0.204106	4.42853	2.19821	0.0375296	0.534405	-3.63185
HOOK2	0.203935	5.33508	1.88005	0.0719452	0.614142	-4.11827
ZNF43	0.203926	6.76804	1.28233	0.211632	0.746165	-4.87505
C1orf105	0.20385	3.09299	1.64539	0.112557	0.658056	-4.44209
CHURC1	0.203686	8.13081	1.91055	0.0677373	0.606635	-4.0739
PEX6	0.203674	5.03383	1.88298	0.0715317	0.614142	-4.11404
PPP1R15B	0.20367	8.12896	1.52992	0.138744	0.680772	-4.58923
PLEKHA7	0.203665	5.49021	2.07864	0.0481961	0.564324	-3.82056
ARHGEF18	0.203617	8.67581	1.44214	0.161823	0.703965	-4.69532
VPS26B	0.203485	7.1687	2.03066	0.053186	0.570053	-3.89433
EXO1	0.20339	2.72692	1.30441	0.204116	0.739592	-4.85128
KBTBD2	0.203389	6.86409	1.42805	0.165801	0.707595	-4.71188
KRTAP22-1	0.203316	2.60594	1.56465	0.130388	0.672233	-4.54586
TXK	0.203301	7.37766	1.27856	0.212936	0.747915	-4.87908
SLC43A2	0.203135	8.93681	1.30283	0.204647	0.739592	-4.85299
EFNA4	0.202992	5.55541	2.36116	0.0264248	0.512472	-3.36437
CSNK1A1	0.202912	8.72052	1.68156	0.105256	0.649851	-4.39429
CYTIP	0.202885	9.44042	1.52235	0.140623	0.683223	-4.59858
[truncated: 16,783 more rows]

## Sheet: | log2FC | > 0.3,  P＜0.05
SYMBOL	logFC	AveExpr	t	P.Value	adj.P.Val	B
TMEM176B	0.982131	7.72088	2.40299	0.0241065	0.508035	-3.2939
SLCO4C1	0.899498	7.77856	4.40494	0.00017833	0.238654	0.542422
ODF2L	0.882349	5.81048	3.57391	0.00148565	0.363869	-1.11472
IL18R1	0.86555	5.37289	2.92552	0.00726987	0.433573	-2.36246
APMAP	0.800575	8.09732	4.84962	5.6674e-05	0.212117	1.4252
KIF27	0.796797	5.36027	2.51258	0.0188928	0.4891	-3.10612
CLEC4D	0.781236	6.02349	2.9354	0.00710115	0.433573	-2.34407
SLC2A3	0.765817	9.78953	5.05909	3.30612e-05	0.155239	1.83582
MMP9	0.75539	8.28306	3.19287	0.00381786	0.407043	-1.857
GRAMD1C	0.752714	4.56752	2.079	0.0481599	0.564324	-3.82
NSUN7	0.745586	4.79045	3.14443	0.00429587	0.418058	-1.9497
MMP8	0.744353	4.87088	2.39473	0.0245493	0.508625	-3.30789
MGAM	0.737304	8.4127	3.18209	0.00391961	0.407043	-1.87767
GSTM4	0.724241	5.90257	2.70926	0.0120694	0.456003	-2.75844
KLRC3	0.713679	6.61132	2.37913	0.0254047	0.509776	-3.33418
IL1R2	0.707086	9.00383	2.68893	0.012649	0.456003	-2.79495
TIAM2	0.704408	5.77182	3.04642	0.0054448	0.424677	-2.13582
HSDL2	0.688387	6.76228	3.23924	0.00340864	0.407043	-1.76786
ANPEP	0.682669	9.50762	4.12222	0.000368908	0.247459	-0.02295
ASPH	0.673155	8.51744	3.23559	0.0034392	0.407043	-1.77488
NQO2	0.671238	7.60015	2.93251	0.00715007	0.433573	-2.34945
CYP4F3	0.66506	8.02659	3.22945	0.00349134	0.407043	-1.78671
PTPN12	0.664576	7.5422	5.28177	1.86786e-05	0.155239	2.26738
MKNK1	0.660102	7.13392	3.55456	0.00155954	0.363869	-1.15288
SLC2A14	0.65486	10.3668	4.41124	0.000175457	0.238654	0.555009
RGS18	0.651423	8.38561	2.46783	0.0208813	0.49525	-3.18336
IRAK3	0.648359	8.42833	2.94535	0.00693502	0.433573	-2.32553
CDKL5	0.645226	4.40952	2.9241	0.00729443	0.433573	-2.3651
MCTP2	0.64263	7.52222	4.20443	0.000298726	0.247459	0.141559
CLEC12A	0.64112	8.77816	2.48702	0.020006	0.491933	-3.15033
DTHD1	0.636716	5.52161	2.98018	0.00638218	0.432507	-2.26042
IRS2	0.631162	5.98619	2.62509	0.0146443	0.479666	-2.90881
ACSL1	0.628882	9.41244	3.18468	0.00389496	0.407043	-1.87271
PGD	0.628776	7.61991	3.72571	0.00101349	0.328196	-0.814217
PLBD1	0.627484	9.63268	3.84686	0.000745397	0.305057	-0.573156
ELAPOR1	0.623879	7.05309	2.25443	0.0332927	0.531721	-3.54086
ANO10	0.623171	6.18446	4.17097	0.000325535	0.247459	0.0745946
FKBP5	0.622685	8.75263	2.58102	0.0161893	0.47999	-2.98661
CST7	0.607648	10.0564	4.43571	0.000164739	0.238654	0.603841
PYGL	0.60532	8.5365	4.6659	9.10009e-05	0.227866	1.06197
CEP78	0.603954	6.25747	3.01494	0.00587254	0.424677	-2.19516
KLRD1	0.602478	8.29147	3.15274	0.00420996	0.416201	-1.93383
CDK19	0.601243	7.10287	3.26415	0.00320654	0.407043	-1.7198
ACP3	0.599908	6.49156	2.55485	0.0171778	0.48369	-3.03252
IL18RAP	0.594926	7.90799	3.12212	0.00453481	0.423746	-1.99223
SLC11A1	0.591628	9.57273	2.6443	0.014015	0.473584	-2.87469
IQGAP2	0.585162	7.55107	4.21317	0.000292097	0.247459	0.159036
RNASE1	0.578331	5.3177	3.20068	0.00374581	0.407043	-1.84202
BMX	0.576106	5.02296	2.86353	0.00841852	0.435583	-2.47727
ENTPD1	0.569308	8.88218	3.65223	0.00122006	0.359323	-0.959923
CR1	0.564253	8.898	3.72584	0.00101316	0.328196	-0.813961
SULT1B1	0.563443	6.86893	2.16316	0.040412	0.544467	-3.68787
TNFRSF9	0.561851	7.14556	4.19436	0.000306558	0.247459	0.121398
PROK2	0.559035	9.07462	2.78417	0.0101416	0.446517	-2.62276
PTGDR	0.556919	7.38522	3.39436	0.00232528	0.387755	-1.46704
ALPL	0.55686	8.705	2.50514	0.0192107	0.4891	-3.11901
KCNE1	0.555816	4.67037	4.30972	0.000227879	0.247459	0.352157
FBXO38	0.551706	6.66462	4.07672	0.000414542	0.257728	-0.113991
ARG1	0.550487	5.72806	2.21036	0.0365748	0.534067	-3.61231
GPR141	0.549836	7.62509	2.54337	0.0176286	0.48369	-3.05256
BCL6	0.549755	10.949	3.5027	0.00177561	0.37055	-1.25491
DNAJC3	0.549521	7.14351	2.99802	0.00611554	0.428608	-2.22696
GPCPD1	0.549116	6.52554	2.76671	0.0105632	0.44785	-2.65454
KLHL2	0.547986	7.1034	2.96646	0.00659473	0.433249	-2.2861
TREML2	0.547154	8.50562	3.02853	0.00568407	0.424677	-2.16956
S100P	0.547006	6.81165	3.22522	0.00352763	0.407043	-1.79484
ADGRE3	0.545766	9.24912	3.27919	0.00309023	0.407043	-1.69075
CPD	0.537459	7.29889	2.76166	0.0106879	0.448083	-2.6637
ROCK1	0.53685	6.80814	3.30745	0.00288259	0.407043	-1.63604
CD58	0.536093	7.30685	3.16177	0.00411851	0.416201	-1.91657
HRH2	0.532506	8.22164	2.78219	0.0101885	0.446517	-2.62637
TRIOBP	0.530941	8.29599	3.94889	0.000574791	0.276814	-0.369541
ARID4A	0.529445	7.09611	3.16884	0.00404819	0.415482	-1.90304
C3AR1	0.528126	6.5179	2.39803	0.0243715	0.508035	-3.3023
MOSPD2	0.526939	7.40173	3.83749	0.000763373	0.305057	-0.591839
GCA	0.523546	9.19843	3.03998	0.0055298	0.424677	-2.14798
KIR2DS5	0.523333	5.28342	2.16557	0.0402076	0.543634	-3.68404
TMEM45B	0.523299	6.7234	2.13259	0.0430858	0.550501	-3.73624
CX3CR1	0.522766	9.9969	2.17085	0.0397624	0.541172	-3.67562
MAPK14	0.521209	8.22496	3.56569	0.00151663	0.363869	-1.13094
FPR2	0.52103	9.50602	2.63393	0.0143514	0.477075	-2.89312
B4GALT5	0.519815	7.69535	2.68467	0.0127739	0.456833	-2.8026
AOAH	0.516003	9.34528	3.96127	0.000556919	0.275265	-0.344818
OLFM1	0.515497	4.75599	2.71801	0.0118275	0.452116	-2.74267
ACTN1	0.514306	8.83381	3.58909	0.0014301	0.363869	-1.08476
PLA2G4A	0.513354	4.51832	4.14475	0.000348197	0.247459	0.0221229
ERI1	0.512248	4.72617	2.58486	0.016049	0.479666	-2.97986
MANSC1	0.510286	7.39497	2.23058	0.0350344	0.533933	-3.57964
LCP1	0.509488	10.8289	5.09239	3.03511e-05	0.155239	1.9007
LIPN	0.508494	5.64628	2.07333	0.0487267	0.564324	-3.82878
NFIL3	0.506996	7.60038	2.83443	0.00901542	0.44298	-2.53083
ADGRG3	0.506809	9.10961	2.56708	0.016709	0.480596	-3.01109
NIBAN1	0.50285	9.22896	3.83844	0.00076152	0.305057	-0.589933
ZNF33A	0.502269	7.80868	3.0684	0.00516393	0.424677	-2.09425
TBXAS1	0.501198	9.73307	3.18177	0.00392263	0.407043	-1.87828
IVNS1ABP	0.500259	7.0847	3.74824	0.000957334	0.321083	-0.769466
TNFSF14	0.498383	7.38376	3.0352	0.0055937	0.424677	-2.15699
SRPK1	0.497319	6.40265	2.44636	0.0219022	0.50228	-3.22014
PRF1	0.497034	8.71285	2.23755	0.0345173	0.533933	-3.56834
FAR1	0.495464	8.00664	5.14606	2.64449e-05	0.155239	2.00504
FBXL5	0.493874	8.71798	3.25082	0.00331322	0.407043	-1.74554
PDK3	0.493565	6.12253	3.76027	0.000928594	0.321083	-0.745541
SLC37A3	0.490028	7.69537	2.78866	0.0100357	0.445605	-2.61457
RGS9	0.487311	5.21904	4.00535	0.000497605	0.257772	-0.256718
BASP1	0.486803	8.76772	2.6201	0.0148122	0.479666	-2.91766
GMCL1	0.486204	6.57544	3.21617	0.00360658	0.407043	-1.81224
EPS15	0.485675	7.73851	3.78491	0.000872391	0.321083	-0.696546
TPR	0.482608	6.69892	3.36631	0.00249264	0.38894	-1.52172
NDEL1	0.482036	8.38379	2.65185	0.0137745	0.472886	-2.86124
HIPK3	0.481832	8.71931	3.18978	0.00384677	0.407043	-1.86293
PFKFB3	0.481502	6.67881	2.72467	0.0116465	0.452116	-2.73066
PPP4R1	0.480721	8.11472	2.89186	0.00787366	0.433675	-2.42492
CLEC12B	0.480165	6.37579	2.60747	0.0152449	0.479666	-2.94
ADGRE2	0.479038	8.36177	2.24906	0.033678	0.532673	-3.54962
RUBCNL	0.478341	6.47036	2.12617	0.0436672	0.552294	-3.74635
PPP2R5A	0.478073	8.23841	2.97084	0.0065261	0.433121	-2.2779
BTBD10	0.476842	6.39008	3.20475	0.00370875	0.407043	-1.83421
FAM126B	0.476455	8.48822	2.43027	0.0226975	0.505554	-3.2476
MAP2K4	0.475648	7.97749	3.18638	0.00387879	0.407043	-1.86944
PADI2	0.474763	7.26383	2.06672	0.0493951	0.564324	-3.83899
TMCO3	0.474336	6.24002	3.20751	0.00368382	0.407043	-1.8289
VIM	0.472316	9.97848	4.22131	0.000286049	0.247459	0.175328
CSGALNACT2	0.472071	7.27496	3.12413	0.00451286	0.423746	-1.98842
MAP3K2	0.469807	7.9801	3.55208	0.00156923	0.363869	-1.15775
PLXNC1	0.467844	9.73205	3.64294	0.00124898	0.360897	-0.978327
RPS6KA1	0.467617	8.57083	3.08135	0.00500506	0.424677	-2.06971
CD14	0.465805	9.26827	3.66177	0.0011911	0.359323	-0.941043
MSN	0.465247	9.98516	3.45526	0.00199868	0.387755	-1.34799
DYSF	0.465123	7.58556	2.50209	0.0193425	0.4891	-3.12429
GAS7	0.46451	7.26014	2.45732	0.0213754	0.497219	-3.20138
UBA1	0.464443	7.38169	2.91159	0.00751421	0.433573	-2.38835
MTARC1	0.464097	7.1271	2.09239	0.0468448	0.561274	-3.79921
ERLIN1	0.463991	6.05055	2.83955	0.00890757	0.44298	-2.52142
ANKRD13A	0.463348	8.59901	3.62981	0.00129096	0.361271	-1.00431
SMAP2	0.462042	10.5713	2.7588	0.0107593	0.448233	-2.66889
APLP2	0.461851	9.21814	2.79126	0.00997514	0.443965	-2.60985
CFLAR	0.461809	11.2655	4.12362	0.000367586	0.247459	-0.0201483
PTPRJ	0.461597	8.56992	4.02746	0.000470252	0.257772	-0.212514
NLRC4	0.460435	6.07574	3.39677	0.00231146	0.387755	-1.46236
G6PD	0.45814	8.58532	2.82174	0.00928807	0.44298	-2.55411
KIF1B	0.457857	5.55642	2.88888	0.00792941	0.434172	-2.43045
CR1L	0.457766	8.0997	2.87528	0.00818838	0.434172	-2.45559
MACIR	0.457539	3.6949	3.18412	0.0039002	0.407043	-1.87377
ENPP5	0.457501	4.8733	2.21049	0.0365647	0.534067	-3.6121
OSTF1	0.456901	9.88698	3.52952	0.00166046	0.37055	-1.20218
FGFBP2	0.456869	8.50958	2.24398	0.0340458	0.533884	-3.55788
PPP1R12B	0.456056	6.97413	2.09846	0.0462585	0.559451	-3.78974
P2RY13	0.455543	9.32395	2.76282	0.0106592	0.447878	-2.6616
ZBTB7B	0.455208	8.14374	3.85326	0.000733363	0.305057	-0.560396
TBK1	0.453859	6.21545	3.48689	0.00184711	0.377671	-1.28596
STAG1	0.45373	7.04257	3.3642	0.00250568	0.38894	-1.52582
ALOX5	0.45329	8.54288	3.58383	0.00144912	0.363869	-1.09515
NUMB	0.452808	9.12527	3.40211	0.00228102	0.387755	-1.45193
C9orf72	0.451469	7.06372	2.22535	0.0354269	0.533933	-3.5881
IRAK4	0.448734	7.65485	3.86695	0.00070827	0.305057	-0.533105
DGAT2	0.448189	9.18547	2.94468	0.00694613	0.433573	-2.32678
MYD88	0.44717	9.45434	2.79198	0.00995834	0.443965	-2.60853
MFSD1	0.446213	8.3881	4.4261	0.000168866	0.238654	0.584677
SMURF2	0.445503	6.51668	2.94918	0.00687215	0.433573	-2.31839
MICU2	0.44485	4.96385	2.37134	0.0258422	0.510224	-3.34728
RIT1	0.444816	7.45988	3.40652	0.00225619	0.387755	-1.44332
UBR2	0.444655	9.02325	3.48628	0.00184995	0.377671	-1.28717
TGFBR3	0.444269	7.25867	2.1997	0.0374117	0.534067	-3.62947
MCEMP1	0.443647	6.83636	2.20406	0.0370669	0.534067	-3.62245
IFNAR1	0.442998	7.24313	3.19765	0.00377356	0.407043	-1.84782
SRP54	0.442582	4.85089	2.32566	0.02855	0.517699	-3.4236
FLOT1	0.441703	8.16827	2.84042	0.00888938	0.44298	-2.51982
CSNK1D	0.439875	8.44839	3.50664	0.00175821	0.37055	-1.24717
QPCT	0.439583	8.91356	2.48692	0.0200103	0.491933	-3.15049
RNPEP	0.4388	7.76429	2.4603	0.0212343	0.497219	-3.19628
MAN1A1	0.438787	8.29413	2.74847	0.011021	0.448907	-2.68763
CRISPLD2	0.4382	7.95354	2.28406	0.0312394	0.524255	-3.49235
GSTM1	0.438196	6.03458	2.11599	0.0446043	0.556706	-3.76234
ST3GAL4	0.43819	6.15411	3.00273	0.00604702	0.428608	-2.21812
CHMP3	0.438144	8.58222	3.65794	0.00120264	0.359323	-0.948622
CORO1C	0.438123	8.27432	2.57543	0.016396	0.47999	-2.99644
TXNRD1	0.43766	7.42322	4.64092	9.70573e-05	0.227866	1.01238
LY75-CD302	0.437576	8.9949	2.92046	0.0073578	0.433573	-2.37188
HSPA1A	0.437253	7.89097	3.40212	0.00228095	0.387755	-1.4519
HNRNPH2	0.436767	7.95263	3.25392	0.00328809	0.407043	-1.73955
CASTOR3	0.436756	7.71454	3.55873	0.00154332	0.363869	-1.14466
ZFY	0.436671	5.21022	2.14568	0.0419223	0.547175	-3.71559
WASHC5	0.436511	5.79637	3.99741	0.000507803	0.257772	-0.272585
GLT1D1	0.435724	8.84732	2.54866	0.0174194	0.48369	-3.04333
NT5C2	0.435587	8.5643	2.80691	0.00961642	0.443965	-2.58125
RALGAPA2	0.43501	7.47118	2.91625	0.0074316	0.433573	-2.37969
RNF149	0.434732	9.24335	3.05647	0.0053146	0.424677	-2.11682
KLHL8	0.434471	6.01072	3.70712	0.00106226	0.33816	-0.851127
KIAA0753	0.433977	5.20259	3.505	0.00176545	0.37055	-1.2504
TAOK3	0.433677	6.63355	4.14987	0.000343652	0.247459	0.0323704
PAPOLA	0.433639	9.02345	3.3868	0.00236928	0.387755	-1.48179
ST6GALNAC3	0.43315	5.52539	2.30723	0.0297142	0.519903	-3.45415
RELL1	0.432889	8.60413	2.20556	0.0369496	0.534067	-3.62005
ECE1	0.432596	9.25469	3.57161	0.00149426	0.363869	-1.11926
AQP9	0.432385	10.8042	2.85794	0.00853027	0.437748	-2.48759
WASHC4	0.43188	7.64073	2.61157	0.015103	0.479666	-2.93274
ASNSD1	0.431794	5.3263	3.20795	0.0036798	0.407043	-1.82804
RAB19	0.430806	5.16298	3.14839	0.00425464	0.416201	-1.94213
SLC15A4	0.430444	8.9152	3.08731	0.00493349	0.424677	-2.05841
GZMH	0.428685	7.41557	2.70521	0.0121827	0.456003	-2.76572
SLMAP	0.428458	5.59438	2.90981	0.00754597	0.433573	-2.39165
ATRX	0.428063	4.77435	2.30394	0.0299264	0.519903	-3.45958
ERN1	0.426371	7.78525	2.13458	0.042907	0.549713	-3.73311
GNAQ	0.426029	8.10808	3.81107	0.000816364	0.319436	-0.644473
XRCC4	0.425682	5.35883	2.34281	0.0275044	0.515449	-3.39505
AGTPBP1	0.425551	7.65478	2.56167	0.0169149	0.481356	-3.02057
SIRPB1	0.425355	10.0949	2.39675	0.0244402	0.508035	-3.30447
TK2	0.425194	6.03394	2.51946	0.0186035	0.4891	-3.09419
FOLR3	0.424808	6.8502	2.33425	0.028022	0.516796	-3.40932
TMX4	0.424539	7.34917	2.22174	0.0357001	0.533933	-3.59394
TMCC3	0.423065	7.54693	2.26101	0.0328266	0.530135	-3.53012
STAT5B	0.422088	8.36126	3.32769	0.00274227	0.402385	-1.59679
F5	0.421746	6.17894	2.0929	0.046795	0.561274	-3.79841
JADE1	0.420294	6.25393	2.25606	0.033177	0.530324	-3.53821
KCTD10	0.419761	5.81076	2.79415	0.0099079	0.443965	-2.60456
SLCO1C1	0.417813	3.22477	2.87996	0.00809837	0.434172	-2.44694
RBPJ	0.41717	6.88073	2.76455	0.0106162	0.447878	-2.65845
PLXDC2	0.416286	8.72918	2.81402	0.00945772	0.44298	-2.56825
PHTF1	0.416192	4.25023	3.02882	0.00568008	0.424677	-2.16901
ATXN1	0.415841	7.6087	2.56936	0.0166231	0.47999	-3.0071
EPS15L1	0.415539	5.7009	2.27475	0.0318719	0.526754	-3.50764
RB1CC1	0.415338	6.58326	2.16204	0.0405071	0.544467	-3.68965
GPR65	0.414795	8.56048	2.31763	0.0290524	0.519903	-3.43693
CCDC186	0.414335	6.57246	2.4207	0.0231827	0.508035	-3.26387
CARD6	0.412443	5.48128	2.53924	0.0177933	0.48369	-3.05976
IQGAP1	0.410814	9.60637	3.09676	0.00482212	0.424677	-2.04048
HOOK3	0.409085	5.71791	2.42501	0.0229631	0.508035	-3.25655
CYRIB	0.408423	8.42626	3.14041	0.00433804	0.419985	-1.95738
NBN	0.407864	5.93143	2.72776	0.0115636	0.451877	-2.72509
TBC1D14	0.407597	8.01811	3.33892	0.0026673	0.397598	-1.57499
RESF1	0.406611	8.67078	2.46983	0.0207884	0.494865	-3.17992
ACER3	0.406012	4.56926	2.49587	0.0196136	0.4891	-3.13504
CMKLR1	0.405099	6.59248	2.63951	0.0141696	0.475238	-2.88322
PTS	0.404378	5.84246	2.53522	0.0179552	0.48369	-3.06677
MSRA	0.402993	6.78302	3.35693	0.00255115	0.392148	-1.53997
CDC73	0.402418	6.30697	4.04938	0.000444601	0.257772	-0.168675
ASAH1	0.401449	9.13902	2.86817	0.00832701	0.434172	-2.46872
ANXA1	0.400985	9.73683	2.57716	0.0163316	0.47999	-2.99339
ARMH2	0.400969	5.15508	2.81724	0.0093865	0.44298	-2.56235
GMFB	0.400836	5.62751	2.69726	0.0124085	0.456003	-2.78001
LPCAT1	0.400811	7.1375	2.71845	0.0118154	0.452116	-2.74187
CAP1	0.400537	10.7361	4.16484	0.000330695	0.247459	0.0623354
PHF12	0.400429	7.83783	2.79148	0.00996991	0.443965	-2.60944
SEMA4A	0.400419	9.53915	2.69533	0.0124638	0.456003	-2.78347
RBM47	0.400379	8.59137	2.52349	0.0184354	0.487799	-3.08718
ATP6V1C1	0.399981	6.03987	2.78215	0.0101895	0.446517	-2.62644
PLEK	0.399627	8.78346	3.84014	0.000758238	0.305057	-0.586547
GLYR1	0.399622	7.81065	3.27287	0.00313863	0.407043	-1.70297
VCP	0.399586	8.26008	3.92622	0.000609015	0.285963	-0.414821
TNKS	0.399512	5.15334	2.36003	0.0264902	0.512472	-3.36627
SPATA6	0.399091	5.54785	2.16465	0.040285	0.543949	-3.68549
PPP3CA	0.398279	8.39787	2.91717	0.00741533	0.433573	-2.37798
PPT1	0.397838	9.26499	2.42119	0.0231576	0.508035	-3.26304
ZDHHC13	0.397747	5.52994	2.94313	0.00697176	0.433573	-2.32966
ZFC3H1	0.397607	8.34596	3.03962	0.00553458	0.424677	-2.14865
RAB31	0.396269	8.78439	3.21712	0.00359827	0.407043	-1.81043
ZNF106	0.396207	7.14106	2.74614	0.0110806	0.448907	-2.69184
ZNF148	0.396173	7.78731	2.96158	0.00667192	0.433573	-2.29522
DDX59	0.395977	6.42117	3.09705	0.00481868	0.424677	-2.03992
MLF2	0.395854	8.26012	3.40377	0.00227166	0.387755	-1.44869
EXOC1	0.394806	7.29115	3.41133	0.00222942	0.387755	-1.43393
STEAP4	0.394751	8.98018	2.39186	0.0247046	0.508904	-3.31273
SLFN13	0.394706	6.14404	2.19646	0.0376694	0.534628	-3.63467
CLIP1	0.394345	6.4457	3.6246	0.00130798	0.361271	-1.0146
PJA2	0.394203	8.45342	3.37321	0.00245039	0.387755	-1.50827
CCL3	0.39419	6.33052	3.37702	0.00242742	0.387755	-1.50086
RNF103-CHMP3	0.393937	7.95872	3.13369	0.00440936	0.42296	-1.97019
VMP1	0.393867	10.7682	2.82186	0.00928552	0.44298	-2.5539
ITGAX	0.393719	10.0941	2.47846	0.0203919	0.491933	-3.16507
RPS6KA5	0.393661	6.70922	2.21852	0.0359459	0.534013	-3.59915
ANKRD34B	0.393022	3.6304	2.81834	0.00936244	0.44298	-2.56034
STAT6	0.392646	7.71477	3.22334	0.00354391	0.407043	-1.79846
SOS2	0.392588	7.38554	2.44249	0.0220909	0.503534	-3.22675
CAMKK1	0.392293	5.44183	2.68822	0.0126697	0.456003	-2.79622
RAPGEF2	0.392291	7.26769	3.01638	0.00585233	0.424677	-2.19245
PTPN22	0.391903	6.31032	2.89749	0.00776959	0.433573	-2.41451
ACVR1B	0.391177	6.13365	2.96314	0.0066472	0.433499	-2.29231
VPS8	0.391177	7.62268	2.85529	0.0085837	0.439289	-2.49247
GOLIM4	0.390258	4.42931	2.61982	0.0148216	0.479666	-2.91815
CEP192	0.389451	6.27973	2.25159	0.0334959	0.531801	-3.54549
MFN2	0.389407	7.10996	2.56248	0.0168837	0.481199	-3.01915
GK5	0.389321	6.29185	3.021	0.00578783	0.424677	-2.18376
BAZ1A	0.388272	7.7746	2.18898	0.0382704	0.537152	-3.64667
CYRIA	0.388147	8.85735	3.22599	0.00352102	0.407043	-1.79337
RAB7A	0.388108	10.7748	3.46648	0.00194358	0.387755	-1.326
TPM3	0.387636	11.2343	4.37544	0.000192406	0.238654	0.483516
WDFY3	0.386881	6.89549	2.33683	0.0278653	0.515631	-3.40502
CCDC126	0.386181	6.66558	3.15023	0.00423567	0.416201	-1.93861
STAM2	0.385502	6.60854	2.29348	0.0306111	0.519903	-3.47685
PFKFB2	0.384174	4.50614	2.21005	0.0365988	0.534067	-3.61281
CDC42EP3	0.383675	7.97443	2.69573	0.0124524	0.456003	-2.78276
RTN3	0.38304	9.57039	3.05567	0.00532483	0.424677	-2.11833
TRAPPC8	0.382007	7.27283	3.04011	0.00552807	0.424677	-2.14773
PDGFD	0.381934	5.29399	4.06664	0.000425385	0.257728	-0.134157
ADAM17	0.381629	6.77045	2.09294	0.0467915	0.561274	-3.79835
CNOT4	0.381586	6.59623	2.9789	0.00640172	0.432507	-2.26281
ARHGAP15	0.381472	9.50299	2.68192	0.012855	0.456833	-2.80752
GOLGB1	0.38049	6.3298	2.40566	0.0239654	0.508035	-3.2894
ZNF33B	0.380227	7.12584	2.28268	0.0313324	0.524497	-3.49462
PDZD8	0.380118	7.28669	2.87244	0.00824338	0.434172	-2.46083
CAPZB	0.379271	10.1621	4.25282	0.000263795	0.247459	0.238363
SDCBP	0.378924	10.691	3.54147	0.00161151	0.364667	-1.17865
RNF144B	0.378426	7.82127	2.4641	0.0210552	0.497219	-3.18975
CD93	0.378104	6.84735	2.17766	0.0391957	0.538964	-3.66476
RCHY1	0.37774	4.53326	2.24007	0.0343319	0.533933	-3.56424
PCNX1	0.377699	9.5616	2.35299	0.0269004	0.515449	-3.37804
XPO6	0.377101	8.98009	2.51818	0.0186568	0.4891	-3.0964
SPAST	0.376907	7.00027	2.86608	0.00836813	0.434172	-2.47258
ZFYVE16	0.376476	7.10082	2.45754	0.0213651	0.497219	-3.20101
STXBP3	0.376227	7.76262	2.73747	0.011306	0.448907	-2.70754
PRKDC	0.376155	7.84537	2.39821	0.024362	0.508035	-3.30201
KREMEN1	0.375116	6.41993	2.17666	0.0392787	0.538964	-3.66636
UBLCP1	0.374472	8.12063	2.39884	0.0243281	0.508035	-3.30094
CLIP4	0.37425	4.78981	2.14866	0.0416613	0.546426	-3.71087
OSBPL8	0.374112	9.23887	3.19984	0.00375347	0.407043	-1.84363
AKAP9	0.373773	6.17829	2.45351	0.0215574	0.498078	-3.20792
LPCAT3	0.373623	7.19665	2.6118	0.0150952	0.479666	-2.93234
P2RX1	0.373123	7.88854	2.70835	0.0120946	0.456003	-2.76006
HIF1A	0.372817	8.85578	2.91237	0.00750027	0.433573	-2.38689
HERC4	0.372719	8.08489	2.35069	0.0270357	0.515449	-3.38188
IDH1	0.372535	5.86474	2.62319	0.014708	0.479666	-2.91217
KCNJ15	0.372225	9.50791	2.22273	0.0356252	0.533933	-3.59234
UBXN2B	0.371933	8.10378	2.1885	0.0383089	0.537152	-3.64743
CORO1A	0.371538	11.0132	2.98993	0.00623511	0.428967	-2.24214
APH1B	0.370413	7.10021	2.81864	0.00935591	0.44298	-2.5598
GPR160	0.369957	7.19061	2.13985	0.042437	0.548556	-3.7248
ATP2B4	0.369448	8.80198	2.9735	0.00648482	0.432856	-2.27292
APC	0.36944	7.56556	2.43442	0.0224896	0.504635	-3.24052
TRIQK	0.369272	5.4646	2.1989	0.0374747	0.534314	-3.63075
GFOD1	0.36918	5.42611	2.75004	0.0109808	0.448907	-2.68479
LGR6	0.368929	5.8377	2.49619	0.0196	0.4891	-3.1345
IFRD1	0.368605	8.37336	2.08226	0.047837	0.564324	-3.81495
STRADA	0.368506	7.62745	3.58824	0.00143316	0.363869	-1.08644
USP38	0.367967	6.63897	3.87843	0.000687877	0.305057	-0.51021
RHOA	0.367586	10.4364	3.12622	0.00448995	0.423746	-1.98442
TREM1	0.367392	10.7538	2.0795	0.0481098	0.564324	-3.81922
SPTLC2	0.367244	7.98545	2.48358	0.0201605	0.491933	-3.15626
IKBKB	0.367215	6.86225	2.69386	0.0125062	0.456003	-2.78611
FCRL6	0.366971	7.9008	3.75405	0.000943343	0.321083	-0.75791
EXOC6	0.366898	6.58468	3.20465	0.00370964	0.407043	-1.83439
HCK	0.365994	9.43699	3.03732	0.00556523	0.424677	-2.15299
PDCD6IP	0.365328	7.71662	2.61757	0.0148979	0.479666	-2.92214
ANKRD28	0.364565	6.32458	2.3459	0.0273198	0.515449	-3.38989
SLC25A40	0.364392	6.56114	2.4029	0.0241115	0.508035	-3.29407
CHD4	0.363595	5.98259	2.94471	0.00694557	0.433573	-2.32672
SPATA5L1	0.363482	5.94688	2.44342	0.0220458	0.503115	-3.22517
ARPC2	0.363278	9.75717	3.40227	0.00228009	0.387755	-1.45161
CPNE3	0.36319	6.15174	3.25894	0.00324786	0.407043	-1.72987
RBL2	0.363112	8.89437	2.76987	0.0104855	0.44785	-2.64878
CASP8	0.362788	10.0071	3.18638	0.00387881	0.407043	-1.86945
HCLS1	0.362619	9.76847	2.30916	0.0295906	0.519903	-3.45096
NRDC	0.36225	7.22956	2.79136	0.00997263	0.443965	-2.60965
RTN4	0.362177	8.22604	2.59876	0.0155498	0.479666	-2.95537
OS9	0.362026	8.98413	2.91287	0.0074915	0.433573	-2.38598
GRAMD1A	0.361946	7.62434	2.22364	0.0355562	0.533933	-3.59087
SMARCA5	0.361786	6.49586	2.21122	0.0365082	0.534067	-3.61093
GBE1	0.361385	5.23943	2.22769	0.0352509	0.533933	-3.58432
ATP6V1B2	0.360971	9.43641	3.09786	0.00480932	0.424677	-2.03839
NKG7	0.36081	9.49525	2.39401	0.0245879	0.508625	-3.3091
DOCK11	0.360677	8.58094	3.40689	0.00225414	0.387755	-1.4426
PPP2R2B	0.360495	6.29925	2.29548	0.0304792	0.519903	-3.47356
PACSIN2	0.360471	7.93678	2.20881	0.0366951	0.534067	-3.6148
COPB2	0.359537	6.81991	3.3326	0.00270924	0.400669	-1.58726
ABTB1	0.359535	8.59596	2.38097	0.0253025	0.509776	-3.33109
NOTCH2	0.358534	9.10996	2.72046	0.0117608	0.452116	-2.73826
VAMP3	0.358441	7.25405	3.09634	0.00482698	0.424677	-2.04127
TAGLN2	0.358103	10.6826	2.13741	0.0426537	0.549649	-3.72864
OSBPL2	0.357976	8.28716	3.23666	0.00343017	0.407043	-1.77282
ARFIP1	0.357868	6.90541	2.37309	0.0257434	0.510224	-3.34434
BTBD9	0.35737	7.04441	2.86697	0.0083506	0.434172	-2.47094
ME2	0.35734	8.08795	3.21768	0.00359329	0.407043	-1.80934
TM9SF2	0.356805	8.91289	2.86613	0.00836709	0.434172	-2.47248
SPART	0.356797	5.99554	2.35275	0.0269144	0.515449	-3.37844
TMOD3	0.356421	7.80283	2.82244	0.00927277	0.44298	-2.55282
ADGRE5	0.35641	10.4073	2.0985	0.0462548	0.559451	-3.78968
UBN1	0.356361	7.92374	2.17459	0.0394503	0.540046	-3.66966
VPS45	0.355186	6.20841	2.07415	0.0486439	0.564324	-3.8275
NCF2	0.355163	9.43062	2.80847	0.00958156	0.443965	-2.57841
CCDC149	0.355129	4.65191	2.18683	0.0384445	0.537152	-3.6501
GLIPR2	0.35447	9.51018	3.76064	0.000927745	0.321083	-0.744823
ALDOA	0.354054	10.0885	3.34623	0.00261956	0.393604	-1.56078
ARHGAP19	0.353984	7.29447	2.70755	0.012117	0.456003	-2.7615
SYNE1	0.353103	6.85641	2.35861	0.0265721	0.513454	-3.36863
SYNE2	0.353077	6.49517	2.15316	0.0412693	0.544914	-3.70373
UBR5	0.352905	5.9461	2.25638	0.033154	0.530324	-3.53768
IL12RB1	0.352748	7.76102	2.33574	0.027931	0.516338	-3.40683
PPP1R12A	0.35262	6.6491	2.32512	0.0285834	0.517699	-3.42449
CIR1	0.352547	8.62968	2.50186	0.0193527	0.4891	-3.1247
SLA	0.352454	8.73354	2.77074	0.0104644	0.44785	-2.64721
USP34	0.35238	7.52239	2.80089	0.00975302	0.443965	-2.59226
ERGIC1	0.351951	10.0055	2.19509	0.0377782	0.535052	-3.63686
CYP4F2	0.351898	6.98139	2.15343	0.041246	0.544914	-3.70331
ARHGAP26	0.351371	9.82627	2.60767	0.0152378	0.479666	-2.93964
THOC5	0.351274	7.5915	2.86085	0.00847189	0.43714	-2.48221
HEATR5A	0.351063	5.46546	2.30137	0.0300934	0.519903	-3.46383
ARID4B	0.350719	6.22049	2.50899	0.0190456	0.4891	-3.11234
RAB21	0.350557	8.06085	2.8932	0.00784873	0.433573	-2.42244
TASOR2	0.350488	3.16074	3.21567	0.00361107	0.407043	-1.81322
ATL3	0.350463	6.77559	2.5802	0.0162195	0.47999	-2.98806
PLAUR	0.35038	7.43204	2.2713	0.0321089	0.526754	-3.51328
RBM12	0.34996	8.52537	3.55907	0.00154199	0.363869	-1.14398
RALB	0.349381	8.18077	2.14692	0.0418133	0.546796	-3.71362
HGSNAT	0.34932	7.94547	3.65083	0.0012244	0.359323	-0.96271
HSPBAP1	0.349258	6.58822	2.33308	0.0280933	0.516796	-3.41126
PXK	0.348596	8.58945	3.15134	0.00422425	0.416201	-1.93649
TRPM6	0.348368	6.25498	2.38072	0.0253162	0.509776	-3.3315
ARPC5	0.348189	9.28981	3.76206	0.000924416	0.321083	-0.742002
PHLDB2	0.348105	4.93375	3.01891	0.00581683	0.424677	-2.18768
GTDC1	0.347843	7.69967	2.94684	0.00691054	0.433573	-2.32275
FBXL13	0.347568	3.08267	2.5064	0.0191565	0.4891	-3.11682
KPNA1	0.347233	7.05329	3.43279	0.00211362	0.387755	-1.39197
FGR	0.346733	9.16014	2.58121	0.0161826	0.47999	-2.98629
NABP1	0.346485	8.7418	2.30883	0.0296115	0.519903	-3.4515
ARL5A	0.346415	6.06304	2.30721	0.0297156	0.519903	-3.45418
ICA1	0.346165	3.59487	2.36712	0.0260825	0.511359	-3.35438
QSOX1	0.344367	7.4213	2.46833	0.0208577	0.49525	-3.18249
HIBCH	0.344293	5.81238	2.38787	0.024922	0.509036	-3.31946
WAS	0.344187	9.10874	2.54087	0.0177281	0.48369	-3.05692
ACTN4	0.343892	9.0651	2.54498	0.0175648	0.48369	-3.04976
ELOVL4	0.343587	2.7345	2.29693	0.0303839	0.519903	-3.47117
SNX16	0.343377	5.11769	2.11866	0.0443566	0.555774	-3.75815
CYB5R4	0.343366	8.16502	2.33702	0.0278538	0.515631	-3.40471
LILRA1	0.342511	7.45378	2.79947	0.00978552	0.443965	-2.59486
HSD17B11	0.342406	9.61215	2.24293	0.0341227	0.533933	-3.5596
CFAP45	0.341623	5.39485	2.10163	0.0459553	0.559451	-3.78479
ZNF75D	0.341283	4.8699	2.19228	0.0380041	0.535614	-3.64138
PTTG2	0.34108	5.65321	2.16701	0.0400856	0.543601	-3.68174
TOPBP1	0.340806	6.75336	2.90409	0.00764909	0.433573	-2.40228
GZMB	0.340445	8.6675	2.71743	0.0118433	0.452116	-2.74371
CERT1	0.340204	7.42957	2.61104	0.0151214	0.479666	-2.93369
KIN	0.340063	5.64925	2.27521	0.0318399	0.526754	-3.50687
IGFBP7	0.339933	7.27327	2.41281	0.0235904	0.508035	-3.27727
MAPK1	0.339246	9.41752	3.20586	0.00369866	0.407043	-1.83206
ERP44	0.339181	7.5967	2.53882	0.0178105	0.48369	-3.06051
DHRS7	0.339004	8.22782	2.88026	0.00809255	0.434172	-2.44638
VPREB1	0.338994	4.97726	3.25852	0.00325117	0.407043	-1.73067
PHF3	0.338889	7.96821	2.33241	0.0281345	0.517046	-3.41238
ZNF281	0.338548	7.39297	2.60956	0.0151722	0.479666	-2.93629
CYBC1	0.338289	8.96836	2.39976	0.0242791	0.508035	-3.29939
XRCC5	0.338012	8.00386	3.41508	0.00220871	0.387755	-1.42659
SVIL	0.337985	6.80353	2.25807	0.0330344	0.530135	-3.53493
CCND3	0.337856	9.54964	2.93459	0.00711481	0.433573	-2.34558
SERPINB1	0.337018	8.27106	2.64657	0.0139422	0.473584	-2.87064
AVL9	0.336789	6.44177	2.76748	0.0105442	0.44785	-2.65314
TOP2B	0.33651	6.91952	2.17996	0.0390061	0.538685	-3.66109
SLC49A4	0.33651	8.04861	2.59505	0.0156816	0.479666	-2.96191
SLC35F5	0.336164	5.98478	2.0679	0.0492748	0.564324	-3.83717
FUT10	0.335764	5.98915	2.63823	0.0142109	0.475773	-2.88548
C5AR1	0.335732	9.73393	2.57132	0.0165492	0.47999	-3.00365
SPOPL	0.335631	7.70009	2.34684	0.0272637	0.515449	-3.38832
MXD1	0.335452	10.6219	2.5913	0.0158158	0.479666	-2.96852
UBL3	0.335331	7.28455	2.79962	0.0097819	0.443965	-2.59457
PARP8	0.335267	10.0186	2.84959	0.00869962	0.442808	-2.50296
ARL3	0.33507	6.32668	3.03613	0.00558119	0.424677	-2.15523
NXPE3	0.335026	5.44079	2.40578	0.0239592	0.508035	-3.2892
ELMO1	0.334864	8.37224	2.61779	0.0148903	0.479666	-2.92174
BHLHE40	0.334817	8.14054	2.99921	0.00609824	0.428608	-2.22473
RAB27A	0.333837	7.7942	3.11441	0.00462044	0.424677	-2.00692
RNF167	0.333675	7.13074	3.10756	0.00469769	0.424677	-2.01994
MOB3A	0.333513	9.89045	2.47706	0.0204557	0.491933	-3.16748
LINGO4	0.333495	5.01926	2.51608	0.0187453	0.4891	-3.10006
TLR8	0.333487	8.18374	2.12539	0.0437383	0.552771	-3.74757
ELMO2	0.33245	7.51881	2.53664	0.017898	0.48369	-3.0643
ARSG	0.332426	6.51675	2.57258	0.0165021	0.47999	-3.00144
SPAG9	0.332274	8.03539	2.29743	0.0303506	0.519903	-3.47033
PLCG2	0.332193	7.69553	2.17253	0.0396222	0.540046	-3.67294
AFMID	0.332117	4.20208	2.59626	0.0156386	0.479666	-2.95978
PRKAR1A	0.33185	8.74727	2.40423	0.0240411	0.508035	-3.29182
CLP1	0.331797	5.41238	2.99853	0.00610818	0.428608	-2.22601
CASP2	0.331124	7.85789	3.38634	0.00237202	0.387755	-1.4827
SLCO2B1	0.330699	4.04658	3.06107	0.00525599	0.424677	-2.10812
ICAM3	0.330583	9.14411	2.3182	0.0290163	0.519903	-3.43598
SIRPD	0.329895	7.49095	2.64249	0.0140732	0.473584	-2.87791
FSHR	0.329731	3.21846	2.2075	0.0367979	0.534067	-3.61692
KIF5B	0.329453	7.30249	3.04669	0.00544128	0.424677	-2.13531
CASP3	0.329193	7.06275	2.65349	0.0137228	0.472886	-2.85832
MICU1	0.328988	6.82132	2.29162	0.0307343	0.520985	-3.47992
KDM4D	0.328937	2.41347	2.18471	0.0386167	0.537152	-3.65349
CD244	0.328903	6.77884	2.51017	0.0189956	0.4891	-3.11031
TLE4	0.328788	8.4739	2.4552	0.0214765	0.497384	-3.20502
CD47	0.328787	8.55494	2.08547	0.0475204	0.564324	-3.80996
RTF2	0.328755	7.87011	2.20307	0.037145	0.534067	-3.62405
TNPO3	0.3285	7.46903	2.77733	0.0103047	0.447313	-2.63522
ZNF587	0.327646	7.51913	2.71315	0.0119613	0.454948	-2.75144
EGLN1	0.326879	7.81427	2.2719	0.0320678	0.526754	-3.51231
CWC22	0.326819	7.09732	2.23597	0.0346337	0.533933	-3.5709
LRRFIP1	0.326718	8.15569	2.62587	0.0146184	0.479666	-2.90743
SLC16A4	0.326673	4.38032	3.22706	0.00351183	0.407043	-1.79131
IST1	0.326214	8.36956	2.92923	0.00720612	0.433573	-2.35556
NFAT5	0.326143	7.45142	2.69428	0.0124939	0.456003	-2.78535
RAB2A	0.326097	8.24036	3.26735	0.00318151	0.407043	-1.71364
FPR1	0.325883	11.322	2.70681	0.0121378	0.456003	-2.76284
MIER1	0.325533	7.39338	2.21055	0.0365596	0.534067	-3.612
CRIPT	0.325438	7.41659	2.35089	0.0270243	0.515449	-3.38156
SNX27	0.325385	8.32636	2.52423	0.0184048	0.487799	-3.08589
TVP23C	0.325294	7.46213	3.41697	0.00219837	0.387755	-1.4229
TPPP2	0.325121	5.17157	2.47843	0.0203936	0.491933	-3.16513
PCYT1A	0.32508	7.72421	2.8376	0.00894844	0.44298	-2.525
STK10	0.324835	10.133	2.99136	0.00621389	0.428967	-2.23947
ATP2A2	0.324805	6.88856	2.42269	0.023081	0.508035	-3.26049
GRN	0.324435	9.24301	2.0724	0.0488201	0.564324	-3.83021
P4HA1	0.324097	5.82794	2.5014	0.0193726	0.4891	-3.12549
SUPT20H	0.324079	8.2582	2.6563	0.0136347	0.472886	-2.85331
RNF24	0.324026	9.13499	2.27322	0.0319767	0.526754	-3.51014
RBM5	0.32394	9.06572	2.62162	0.0147609	0.479666	-2.91496
GPATCH8	0.323884	7.46249	2.91678	0.00742237	0.433573	-2.37872
PPP2CA	0.323694	8.27054	3.30563	0.00289559	0.407043	-1.63958
PHF20	0.323581	7.59255	3.08531	0.00495747	0.424677	-2.06221
ACOX1	0.323231	7.8279	2.32885	0.0283528	0.517171	-3.4183
KAT6A	0.323074	7.75916	2.58636	0.0159944	0.479666	-2.97722
TASOR	0.322691	6.86548	2.30654	0.0297586	0.519903	-3.45529
PTEN	0.322234	10.3373	2.80748	0.0096036	0.443965	-2.58021
WDR35	0.322098	3.94783	2.40633	0.0239299	0.508035	-3.28826
NECTIN2	0.321972	5.76272	2.40515	0.0239924	0.508035	-3.29026
AP3S2	0.321938	7.63046	3.50998	0.00174362	0.37055	-1.24061
PTPN6	0.321663	9.04065	2.40676	0.0239075	0.508035	-3.28754
CTNNA1	0.321446	6.81246	2.63121	0.0144411	0.479173	-2.89796
RP2	0.321009	8.24557	2.58409	0.0160769	0.479666	-2.98121
MYO1F	0.320834	11.0254	2.69243	0.0125473	0.456003	-2.78867
CLASP1	0.320617	6.47215	2.97258	0.00649907	0.432856	-2.27464
FOXN2	0.320421	7.88271	3.06557	0.00519926	0.424677	-2.0996
OR13J1	0.32039	4.06375	3.16288	0.00410734	0.416201	-1.91444
SLC35A1	0.320386	6.14828	2.51501	0.0187901	0.4891	-3.10191
TDP2	0.320319	7.73762	2.5694	0.0166214	0.47999	-3.00702
STRN	0.32011	7.26258	3.03674	0.00557299	0.424677	-2.15408
APBB1IP	0.320055	9.25222	2.97611	0.00644448	0.432856	-2.26803
KAT7	0.319833	6.86122	2.55604	0.0171316	0.48369	-3.03043
ATP11B	0.319663	6.8822	3.07529	0.00507886	0.424677	-2.08121
TXNIP	0.319002	11.2879	3.52129	0.00169498	0.37055	-1.21837
MBOAT1	0.318857	8.3151	2.68179	0.0128589	0.456833	-2.80776
ZWILCH	0.318683	2.96961	2.3442	0.0274213	0.515449	-3.39273
SNX6	0.318585	7.73768	2.69078	0.0125953	0.456003	-2.79164
RIC1	0.318475	6.69624	2.5991	0.0155381	0.479666	-2.95478
BCAS3	0.318348	5.56923	2.11765	0.04445	0.556203	-3.75973
ELF2	0.318302	7.84476	2.32704	0.0284649	0.517699	-3.42132
ARCN1	0.31753	7.9334	2.87278	0.00823681	0.434172	-2.4602
ZNF207	0.317196	9.13542	3.42551	0.00215226	0.387755	-1.40622
CCL4L2	0.317146	6.5018	2.78176	0.0101989	0.446517	-2.62716
LSP1	0.31704	9.96835	2.83009	0.00910777	0.44298	-2.53879
DNAJC13	0.316963	6.67972	2.46233	0.0211383	0.497219	-3.19279
ABHD2	0.316869	9.70817	3.02769	0.0056955	0.424677	-2.17114
ZEB1	0.316725	7.29383	2.29776	0.0303291	0.519903	-3.46979
GLB1	0.316087	7.69849	2.46213	0.0211479	0.497219	-3.19314
PRKAA1	0.315329	8.87923	3.43139	0.002121	0.387755	-1.39471
C21orf140	0.314869	5.183	2.34225	0.0275382	0.515449	-3.39599
AGO3	0.314808	7.27966	2.26052	0.0328612	0.530135	-3.53093
LDHA	0.314368	8.49672	2.19762	0.0375763	0.534628	-3.6328
USO1	0.31434	8.07376	2.4788	0.0203766	0.491933	-3.16449
TM9SF3	0.313893	5.71554	2.53285	0.0180516	0.483768	-3.07091
SLC9A8	0.313858	8.37671	2.37004	0.025916	0.510224	-3.34946
GLIPR1	0.313632	10.1306	2.49702	0.0195633	0.4891	-3.13306
OXSR1	0.313492	8.35392	2.92522	0.00727505	0.433573	-2.36302
LILRB2	0.313285	9.37979	2.27343	0.0319624	0.526754	-3.5098
CHST11	0.31298	10.3002	3.15636	0.00417303	0.416201	-1.92691
TMLHE	0.312797	7.2092	2.80857	0.00957921	0.443965	-2.57822
DOCK2	0.312718	9.26886	2.9256	0.00726849	0.433573	-2.36231
NCOA1	0.31268	8.20895	2.89485	0.00781828	0.433573	-2.4194
SORD	0.312446	6.40284	2.22975	0.0350961	0.533933	-3.58098
ARHGAP25	0.312024	9.71866	2.77574	0.0103432	0.447617	-2.63812
ZNF595	0.311848	6.85755	2.09857	0.0462479	0.559451	-3.78957
RB1	0.311817	7.4998	2.42035	0.0232009	0.508035	-3.26447
IDI1	0.311598	6.58365	2.17269	0.0396091	0.540046	-3.6727
MAP3K20	0.311504	5.34223	2.53477	0.0179737	0.48369	-3.06756
ST8SIA4	0.31129	9.66728	2.19216	0.0380137	0.535614	-3.64157
FAM172A	0.311275	6.55293	2.76766	0.0105396	0.44785	-2.6528
SEPTIN8	0.310674	5.00357	2.81996	0.00932698	0.44298	-2.55738
ANKRD50	0.310593	4.75291	2.12049	0.0441879	0.555288	-3.75528
SLC6A6	0.310552	9.8524	2.7706	0.0104678	0.44785	-2.64746
AGO4	0.310426	8.11616	2.34407	0.027429	0.515449	-3.39294
SYTL3	0.310255	7.22174	2.63727	0.0142422	0.475953	-2.88718
LRRK2	0.310139	9.34318	2.53125	0.0181167	0.484713	-3.07369
ACAP2	0.309799	7.6133	2.55417	0.017204	0.48369	-3.0337
ACTR1A	0.30944	7.9065	3.02673	0.00570864	0.424677	-2.17295
BCAP31	0.309354	8.41993	2.9663	0.00659723	0.433249	-2.28639
CD55	0.308757	11.1773	2.50713	0.0191255	0.4891	-3.11557
ACAD8	0.308723	5.66845	2.44822	0.021812	0.500823	-3.21696
MYH9	0.307874	8.63016	2.09611	0.0464843	0.561098	-3.7934
AKAP13	0.307777	8.51393	2.32997	0.0282843	0.517171	-3.41645
NCKAP1L	0.307497	7.99331	2.45951	0.0212717	0.497219	-3.19764
DHCR24	0.307099	4.90654	2.84192	0.00885804	0.44298	-2.51706
XAGE2	0.307023	3.42307	3.75456	0.000942136	0.321083	-0.756905
NOMO2	0.306524	7.91872	2.47763	0.0204297	0.491933	-3.1665
DPF2	0.306454	8.38721	3.04136	0.00551149	0.424677	-2.14537
ACTR2	0.306312	9.89887	2.91058	0.00753225	0.433573	-2.39022
ZBTB47	0.306228	5.02237	2.83182	0.00907096	0.44298	-2.53563
ARHGDIB	0.305849	10.3555	3.46378	0.00195671	0.387755	-1.3313
GNAI2	0.305728	10.2149	3.13327	0.00441381	0.42296	-1.97098
RAF1	0.305684	7.63396	2.10971	0.0451904	0.558982	-3.77217
CD63	0.305648	8.15108	2.86793	0.00833174	0.434172	-2.46917
CEMIP2	0.305643	7.44196	2.35494	0.0267864	0.515449	-3.37479
PGLYRP4	0.305585	5.40473	2.63574	0.0142923	0.475953	-2.88991
KMT5B	0.305456	7.27636	2.97278	0.00649603	0.432856	-2.27428
MEF2A	0.304567	8.21306	2.67023	0.0132053	0.46446	-2.82843
DGLUCY	0.304378	7.00842	2.3333	0.0280798	0.516796	-3.41089
KRAS	0.304317	6.85886	2.69587	0.0124482	0.456003	-2.7825
B3GNT2	0.304187	6.64873	2.7577	0.010787	0.448233	-2.6709
SERPINA1	0.30418	10.1345	2.1666	0.0401205	0.543634	-3.6824
SIGLEC10	0.303143	8.04051	2.2483	0.0337331	0.532673	-3.55086
NEMF	0.303101	5.66349	2.23241	0.0348976	0.533933	-3.57667
PALLD	0.303032	4.44949	2.62063	0.0147941	0.479666	-2.91671
RAP1A	0.302488	8.47544	2.39772	0.0243882	0.508035	-3.30283
ITGAL	0.302334	8.31803	2.22164	0.0357082	0.533933	-3.59411
CDC42SE1	0.302071	10.25	2.4962	0.0195992	0.4891	-3.13447
PGAM1	0.301895	8.28226	2.68809	0.0126735	0.456003	-2.79646
CCDC96	0.301516	3.93201	2.5223	0.0184851	0.48794	-3.08926
SELPLG	0.301352	10.695	2.62376	0.014689	0.479666	-2.91117
TXNDC12	0.3013	8.18118	2.24156	0.0342229	0.533933	-3.56182
CNN2	0.301214	9.52341	2.50986	0.0190085	0.4891	-3.11083
PITPNB	0.301081	7.46886	3.29811	0.00294969	0.407043	-1.65414
RLF	0.300888	7.03442	3.01681	0.00584627	0.424677	-2.19164
PARP4	0.300549	7.79984	2.30478	0.0298723	0.519903	-3.4582
YIPF4	0.300445	7.41503	2.38813	0.0249078	0.509036	-3.31902
SCPEP1	0.300166	7.71274	2.6516	0.0137825	0.472886	-2.86169
PRDM1	0.300109	9.45869	2.45519	0.0214769	0.497384	-3.20503
JPT1	0.300078	8.6091	2.14466	0.0420114	0.547772	-3.71719
NRIP3	-0.300974	2.48831	-2.29356	0.0306053	0.519903	-3.47671
OR8B3	-0.301176	2.15526	-3.20795	0.00367982	0.407043	-1.82805
STMN1	-0.302642	5.8117	-2.4935	0.0197182	0.48923	-3.13914
ZNF667	-0.303517	4.96239	-2.90752	0.0075871	0.433573	-2.3959
ZSWIM2	-0.303952	3.41607	-3.16042	0.00413202	0.416201	-1.91915
SHISAL2A	-0.304617	8.00571	-2.20314	0.0371396	0.534067	-3.62394
PSG3	-0.304836	3.91116	-2.80586	0.00964019	0.443965	-2.58318
ZIC4	-0.304946	4.33749	-2.25688	0.0331187	0.530294	-3.53687
RPLP2	-0.305051	10.9474	-2.16816	0.039989	0.543182	-3.67992
C1QTNF7	-0.305458	4.96987	-2.43296	0.0225629	0.504635	-3.24302
FZD9	-0.306687	4.49592	-2.21969	0.0358562	0.533933	-3.59725
OR7A10	-0.30801	3.73087	-2.6663	0.0133252	0.466928	-2.83546
NOS3	-0.308096	4.5172	-2.69615	0.0124402	0.456003	-2.782
FBXL16	-0.308309	6.09145	-2.8443	0.00880873	0.44298	-2.5127
TAS2R8	-0.308319	2.01096	-2.56004	0.0169774	0.482404	-3.02343
PLXNA4	-0.308391	4.14039	-3.224	0.00353819	0.407043	-1.79719
AQP11	-0.308611	2.94136	-2.10367	0.0457614	0.559451	-3.78161
CERS3	-0.308965	2.36029	-3.098	0.00480768	0.424677	-2.03812
FAM241A	-0.309018	7.23337	-3.2381	0.00341811	0.407043	-1.77005
UBQLNL	-0.309746	4.27764	-2.14246	0.0422054	0.548537	-3.72067
IZUMO1	-0.310077	2.82018	-2.67312	0.0131181	0.462258	-2.82328
CGA	-0.310226	5.73845	-3.42611	0.00214902	0.387755	-1.40504
CHD5	-0.310229	4.2798	-3.02878	0.00568067	0.424677	-2.1691
PPP1R17	-0.310759	4.32147	-2.52618	0.0183242	0.487561	-3.0825
RDH10-AS1	-0.311349	4.61799	-3.29906	0.00294279	0.407043	-1.6523
POU3F4	-0.312447	4.64876	-2.34956	0.0271025	0.515449	-3.38377
GSTM3	-0.312577	4.6412	-2.09884	0.0462221	0.559451	-3.78915
DIXDC1	-0.312941	4.52219	-2.78553	0.0101095	0.446517	-2.62029
PSMG4	-0.313445	6.77667	-2.98329	0.00633493	0.431096	-2.25459
MAPK15	-0.314772	6.35834	-2.43402	0.0225097	0.504635	-3.2412
PXMP4	-0.315404	7.02861	-3.6104	0.00135556	0.363869	-1.04268
SLC18B1	-0.315924	6.59101	-2.15515	0.0410973	0.544914	-3.70058
GRID2IP	-0.316001	4.7755	-2.45894	0.0212983	0.497219	-3.1986
RYR3	-0.316604	2.11748	-2.29366	0.0305992	0.519903	-3.47656
FKBP6	-0.316864	5.6416	-2.48595	0.0200539	0.491933	-3.15217
MPZ	-0.317014	6.0324	-3.7744	0.000895955	0.321083	-0.717459
QSOX2	-0.317019	5.32557	-2.99335	0.00618426	0.428608	-2.23572
DEFB130A	-0.317603	2.71498	-2.61278	0.0150616	0.479666	-2.93062
DPPA3	-0.318695	4.86875	-2.4184	0.0233012	0.508035	-3.26779
EPM2A	-0.318791	4.64702	-2.4727	0.0206558	0.492957	-3.17499
C1QTNF9B	-0.319045	7.35018	-2.68452	0.0127784	0.456833	-2.80288
MORN5	-0.319198	4.15796	-2.18121	0.0389034	0.538443	-3.65909
BLMH	-0.319686	6.13957	-2.34732	0.0272353	0.515449	-3.38752
IRS4	-0.320094	2.38042	-2.94963	0.00686469	0.433573	-2.31754
ASAP2	-0.320685	4.88091	-2.79912	0.00979348	0.443965	-2.5955
LINC00934	-0.321448	3.12784	-2.58887	0.0159034	0.479666	-2.9728
HSBP1L1	-0.321958	5.49368	-2.90775	0.007583	0.433573	-2.39548
TCEAL1	-0.322366	6.05613	-3.24116	0.00339259	0.407043	-1.76415
CBR1	-0.32323	6.9336	-2.47721	0.0204488	0.491933	-3.16722
TAAR3P	-0.323243	2.99262	-2.29443	0.0305479	0.519903	-3.47528
NPAS2	-0.323549	5.76473	-2.15671	0.0409633	0.544914	-3.69811
ALAD	-0.323851	6.87909	-2.26251	0.0327209	0.530135	-3.52767
CBR3	-0.324549	3.98428	-2.73569	0.0113529	0.448907	-2.71076
HTRA1	-0.324779	4.10567	-2.1927	0.0379699	0.535614	-3.6407
RPS5	-0.325993	9.16823	-2.1412	0.0423168	0.548537	-3.72266
RNLS	-0.326199	4.52929	-2.83369	0.00903113	0.44298	-2.53219
FKBP4	-0.329359	6.80902	-3.44678	0.00204132	0.387755	-1.36459
GPX4	-0.329374	8.49256	-2.45634	0.0214218	0.497335	-3.20305
DYNLT5	-0.331194	2.41066	-2.64446	0.0140098	0.473584	-2.8744
TCF3	-0.331871	7.89646	-2.73346	0.0114117	0.450283	-2.71479
PRDM11	-0.332141	4.51766	-2.27716	0.031707	0.526754	-3.50368
CDKL2	-0.332574	2.1551	-2.45858	0.0213157	0.497219	-3.19923
KCND2	-0.333001	3.20249	-2.13501	0.0428686	0.549713	-3.73243
ARMH4	-0.333617	2.85236	-2.91276	0.00749333	0.433573	-2.38617
SAMD5	-0.334114	3.05698	-3.09115	0.00488791	0.424677	-2.05112
SCIN	-0.335419	2.76523	-2.7463	0.0110768	0.448907	-2.69157
PKIG	-0.336011	6.12503	-2.6507	0.0138109	0.472886	-2.86329
FAM83B	-0.337227	2.47998	-2.65417	0.0137016	0.472886	-2.85712
ANKRD31	-0.338177	3.17556	-2.95305	0.00680895	0.433573	-2.31115
UBASH3A	-0.338227	7.61033	-2.07819	0.0482401	0.564324	-3.82125
ADH7	-0.338522	3.004	-3.28946	0.00301318	0.407043	-1.67089
C3orf18	-0.33863	4.89587	-2.38407	0.0251311	0.509776	-3.32587
TOP1MT	-0.340654	4.87096	-2.82069	0.00931101	0.44298	-2.55604
CCDC113	-0.341244	3.04282	-2.66501	0.0133647	0.467442	-2.83777
PTK6	-0.341258	6.38426	-3.1258	0.00449456	0.423746	-1.98522
CD8A	-0.34174	7.53223	-2.5906	0.0158411	0.479666	-2.96975
CLDN1	-0.34243	3.60903	-2.58986	0.0158678	0.479666	-2.97106
ENTR1	-0.342644	5.66594	-3.02262	0.00576533	0.424677	-2.1807
TMOD2	-0.343966	6.2557	-2.14146	0.0422941	0.548537	-3.72225
NXF5	-0.345057	3.38318	-3.59038	0.00142548	0.363869	-1.08221
GSC	-0.346031	4.87266	-2.75984	0.0107333	0.448233	-2.66701
MMP16	-0.348042	4.31006	-3.05958	0.00527499	0.424677	-2.11095
RAB15	-0.350385	5.83796	-2.68921	0.012641	0.456003	-2.79446
AKAP6	-0.351492	3.82545	-2.41021	0.023726	0.508035	-3.28168
NRP2	-0.351742	4.46768	-3.17844	0.0039546	0.408106	-1.88466
BCL11A	-0.353273	7.47471	-2.13175	0.0431621	0.550682	-3.73758
DYRK4	-0.353906	6.2222	-3.70004	0.00108145	0.338528	-0.86518
PLCXD3	-0.354115	3.33524	-3.00696	0.00598604	0.42749	-2.21017
LAMC1	-0.357713	3.66026	-2.74997	0.0109825	0.448907	-2.6849
TCL1A	-0.358647	7.92963	-2.09428	0.0466613	0.561274	-3.79626
TMEM123	-0.359057	10.2798	-2.57997	0.016228	0.47999	-2.98846
CD8B	-0.361465	6.17181	-2.83098	0.00908881	0.44298	-2.53717
SPTSSB	-0.363417	4.0168	-3.10322	0.00474733	0.424677	-2.0282
CST1	-0.363954	2.98691	-2.74389	0.0111389	0.448907	-2.69593
MRO	-0.366005	2.5348	-3.37217	0.00245676	0.387755	-1.51031
MAL	-0.366199	7.45947	-2.10218	0.0459035	0.559451	-3.78395
SLC16A10	-0.368018	5.96201	-2.37149	0.0258337	0.510224	-3.34703
SUSD4	-0.36921	5.71204	-2.22176	0.035699	0.533933	-3.59392
H4C13	-0.369709	5.25934	-2.73867	0.0112746	0.448907	-2.70537
VSTM2A	-0.37016	6.19954	-2.96436	0.00662789	0.433499	-2.29003
PRM2	-0.370569	6.95718	-3.09433	0.00485048	0.424677	-2.04508
AXIN2	-0.372162	5.19306	-2.50459	0.0192347	0.4891	-3.11997
COCH	-0.372377	4.05672	-2.92396	0.00729691	0.433573	-2.36537
RPL13	-0.372886	9.86958	-2.20722	0.0368194	0.534067	-3.61737
RPL37	-0.376437	10.6023	-2.54461	0.0175792	0.48369	-3.0504
SERHL	-0.379384	5.21545	-3.0394	0.00553751	0.424677	-2.14907
GARIN3	-0.381968	2.95322	-3.19996	0.00375233	0.407043	-1.84339
NEXMIF	-0.383244	4.0819	-2.89444	0.00782587	0.433573	-2.42016
PLCL1	-0.388777	5.27489	-2.77806	0.0102873	0.447313	-2.63389
ATP1B2	-0.396395	4.67721	-2.12732	0.0435631	0.552093	-3.74455
RCAN3	-0.39786	7.00837	-2.46777	0.0208837	0.49525	-3.18345
RPL29	-0.400998	8.34409	-2.49707	0.0195614	0.4891	-3.13298
CATSPER2	-0.407197	3.46802	-2.28645	0.0310787	0.523985	-3.48842
NUP62CL	-0.409116	4.98838	-2.19978	0.0374048	0.534067	-3.62933
H3C6	-0.409541	3.9876	-3.35425	0.00256811	0.392148	-1.54518
CAMK4	-0.409698	7.40193	-2.18213	0.0388279	0.538443	-3.65762
FLACC1	-0.410377	6.49157	-2.30278	0.0300016	0.519903	-3.4615
MYO1B	-0.411234	2.93561	-3.57642	0.00147635	0.363869	-1.10978
HMMR	-0.412442	3.68362	-2.86929	0.0083049	0.434172	-2.46664
BOLA3	-0.412564	5.40842	-2.4376	0.0223319	0.504635	-3.2351
CCR7	-0.412928	10.1604	-2.06786	0.0492793	0.564324	-3.83723
OR2L8	-0.413163	2.87899	-2.74352	0.0111484	0.448907	-2.69659
IFT46	-0.414546	5.31686	-3.20852	0.00367472	0.407043	-1.82696
C12orf57	-0.41899	7.84742	-3.0145	0.00587883	0.424677	-2.19599
CXCR5	-0.419522	7.50547	-2.73184	0.0114546	0.451027	-2.71771
PPDPFL	-0.420526	2.81272	-3.51975	0.00170154	0.37055	-1.2214
FAM102A	-0.420638	7.50744	-2.60543	0.0153158	0.479666	-2.9436
TCF7	-0.420669	8.38732	-2.23008	0.0350713	0.533933	-3.58044
RPGRIP1	-0.423173	2.73091	-2.50754	0.0191077	0.4891	-3.11486
CAV2	-0.424485	2.72407	-2.88333	0.00803416	0.434172	-2.44071
UNC80	-0.429844	4.92119	-4.45398	0.000157162	0.238654	0.640297
NSG1	-0.437523	6.72671	-3.11453	0.0046191	0.424677	-2.00669
PLAG1	-0.437584	4.96351	-2.50689	0.0191357	0.4891	-3.11599
MAGEC3	-0.442789	3.60885	-3.21072	0.00365504	0.407043	-1.82274
ID3	-0.44697	6.52125	-2.76899	0.0105072	0.44785	-2.65039
CARMIL1	-0.448512	5.91935	-3.10393	0.0047392	0.424677	-2.02685
DNAJB13	-0.456292	4.3975	-3.42175	0.00217242	0.387755	-1.41356
C5	-0.464321	4.50816	-3.31427	0.0028346	0.407043	-1.62284
PTPRO	-0.477706	5.53071	-3.37291	0.00245224	0.387755	-1.50886
TRABD2A	-0.481974	6.89628	-2.72743	0.0115724	0.451877	-2.72569
NOG	-0.482157	5.85825	-3.54466	0.0015987	0.364667	-1.17238
ABLIM1	-0.484463	9.19396	-2.38219	0.0252349	0.509776	-3.32903
LEF1	-0.484522	8.8837	-2.55109	0.0173243	0.48369	-3.03909
HLA-DPA1	-0.490533	9.21328	-2.6055	0.0153132	0.479666	-2.94347
BEX2	-0.492267	5.26168	-4.02674	0.000471122	0.257772	-0.213958
DSC1	-0.496062	4.75328	-2.51602	0.0187477	0.4891	-3.10016
IFI27	-0.504689	6.38854	-2.90177	0.00769113	0.433573	-2.40657
THAP2	-0.509477	3.86888	-3.15107	0.00422704	0.416201	-1.93701
CCL2	-0.538717	5.60586	-2.23241	0.0348978	0.533933	-3.57667
SPRY1	-0.539433	4.87235	-2.81649	0.00940314	0.44298	-2.56373
PPIL6	-0.549232	2.82192	-4.35567	0.000202459	0.238654	0.443999
BACH2	-0.562555	7.29389	-2.74025	0.0112333	0.448907	-2.70251
JAM2	-0.573126	3.44779	-4.35405	0.000203305	0.238654	0.440765
LRRN3	-0.583102	6.49549	-2.81678	0.00939671	0.44298	-2.56319
POLE2	-0.591934	4.2699	-4.0737	0.000417756	0.257728	-0.120022
HLA-DOA	-0.592182	7.08399	-4.78028	6.77619e-05	0.212117	1.2884
RGCC	-0.629721	7.43419	-4.00741	0.000494993	0.257772	-0.252602
AKR1E2	-0.671677	5.89877	-2.39124	0.024738	0.508904	-3.31377
NT5E	-0.731583	6.40425	-3.26835	0.00317368	0.407043	-1.7117
NELL2	-0.738118	7.24512	-3.21181	0.00364528	0.407043	-1.82063
RAP1GAP	-1.29376	5.10153	-2.61578	0.0149586	0.479666	-2.92529

## Sheet: Common genes
SYMBOL
ELMO2
ERGIC1
SLMAP
GLT1D1
NBN
KLHL2
JPT1
TBC1D14
RAP1A
LILRB2
PACSIN2
ZEB1
TMCC3
NLRC4
TMX4
FGR
KCNE1
SPATA5L1
AQP9
SLC37A3
OSBPL8
THOC5
SRPK1
ALOX5
UBA1
RPS6KA5
PTPN12
BASP1
LIPN
C5AR1
TBK1
TRIQK
SNX16
TRPM6
CD55
PROK2
CSGALNACT2
RNF103-CHMP3
TMCO3
ADGRG3
YIPF4
PPP3CA
TAGLN2
MKNK1
ADGRE3
DYSF
TNFRSF9
RBPJ
CYRIB
MOSPD2
HSPBAP1
SLC15A4
DGLUCY
RTN3
SLC2A3
ACOX1
MYH9
NCF2
H4C13
SOS2
SPOPL
GPCPD1
ANKRD28
CDC42EP3
MICU1
APMAP
LRRK2
NFIL3
GCA
RHOA
NQO2
SERPINA1
PJA2
NIBAN1
PLXNC1
AGTPBP1
CYP4F3
ASAH1
CD58
MCEMP1
DNAJC3
RAB21
FAM126B
ATP6V1C1
JADE1
AGO4
ASPH
ECE1
HCK
UBR5
EXOC1
VMP1
CARD6
STEAP4
MAPK14
HRH2
RALGAPA2
CAMKK1
CCDC113
SVIL
RAF1
ZNF281
SLA
RELL1
SIRPB1
VIM
CPD
TLR8
XRCC4
CYB5R4
PRKAR1A
EGLN1
SPAG9
GPR141
SPATA6
EPS15
TBXAS1
IFNAR1
ARG1
IRAK3
KIAA0753
ANO10
MTARC1
NOTCH2
PRKDC
CD93
WAS
HSPA1A
FKBP5
PFKFB3
CHMP3
IRS2
BTBD10
UBXN2B
CSNK1D
ADGRE2
ARHGAP26
FBXL5
PHF12
MAP2K4
CIR1
HIPK3
BCL6
STAT6
ARHGAP19
QPCT
KAT6A
TXNDC12
MCTP2
PPT1
RP2
MACIR
SIRPD
RAB31
MORN5
GPR160
RGS18
SLC11A1
KIF1B
RALB
IFRD1
RESF1
TREML2
ST6GALNAC3
PPP4R1
LRRFIP1
GRAMD1A
PCNX1
VPS8
SPAST
CR1
AVL9
ZNF33B
FPR1
GRAMD1C
CD14
MGAM
P2RY13
MOB3A
PRDM11
IVNS1ABP
MAN1A1
TMEM45B
TAAR3P
CLEC4D
MYD88
ADGRE5
HEATR5A
PPP1R12B
SLC2A14
ATP6V1B2
XPO6
PLCG2
LY75-CD302
CR1L
UBN1
BLMH
PFKFB2
CYRIA
GOLGB1
PYGL
WDFY3
SNX27
PLXDC2
GBE1
CYP4F2
SPTLC2
IL1R2
SLC49A4
TIAM2
SERPINB1
IQGAP1
GNAQ
RNF144B
PDZD8
STAT5B
ARFIP1
G6PD
OS9
KLHL8
FAR1
SRP54
RBM47
DGAT2
ACSL1
ARMH2
PLBD1
KIF27
APLP2
LILRA1
ELMO1
NRDC
ARSG
TRIOBP
RBM5
RNPEP
GRN
ELF2
PTS
ATP2B4
ANPEP
PTPN6
PADI2
P2RX1
ERLIN1
RNF24
NUMB
ST3GAL4
RIT1
MLF2
ITGAX
NABP1
ACP3
ZFYVE16
SUPT20H
CLEC12A
ARID4A
MSRA
DDX59
ZNF106
ZNF587
PTTG2
ICAM3
ACVR1B
RAPGEF2
ENTPD1
ANKRD13A
NT5C2
GAS7
CYBC1
HERC4
RPS6KA1
ATXN1
APH1B
ADAM17
F5
CDK19
FLOT1
LCP1
CFLAR
QSOX1
STAM2
PTPRJ
FPR2
MXD1
RNF149
SEMA4A
SLC9A8
MANSC1
ELAPOR1
FBXO38
UBR2
LPCAT3
CDKL5
NSUN7
BMX
TLE4
ZBTB7B
CEMIP2
CLEC12B
TREM1
CASTOR3
HNRNPH2
ACTN1
HSDL2
EPS15L1
PDK3
B4GALT5
IL18R1
RTF2
ERN1
KCNJ15
TNFSF14
AOAH
CRISPLD2
SULT1B1
PLAUR
PGD
ZNF33A
SMAP2
BCAS3
STXBP3
TDP2
FBXL13
ABTB1
NDEL1
SLC18B1
ALPL
RUBCNL
CFAP45
HCLS1
MMP9
